# Supplementary material for: Crop rotation and native microbiome inoculation restore soil capacity to suppress a root disease
Source: Nat Commun. 2023 Dec 8;14:8126. doi: 10.1038/s41467-023-43926-4 (PMC10709580; doi:10.1038/s41467-023-43926-4)
Supplement: Supplementary file 4 — Source Data [file 41467_2023_43926_MOESM4_ESM.xlsx]

## Sheet: Fig.2B
Regime	Time	Disease index
Monocropping	2012	3.47
Monocropping	2012	1.88
Monocropping	2012	1.39
Monocropping	2012	1.67
Monocropping	2012	2.54
Monocropping	2012	1.22
Monocropping	2012	2.37
Monocropping	2012	2.43
Monocropping	2012	1.92
Monocropping	2014	5.92
Monocropping	2014	5.33
Monocropping	2014	4.75
Monocropping	2014	4.38
Monocropping	2014	5.29
Monocropping	2014	6.52
Monocropping	2014	4.77
Monocropping	2014	4.2
Monocropping	2014	3.9
Monocropping	2016	8.43
Monocropping	2016	9.86
Monocropping	2016	7.7
Monocropping	2016	6.94
Monocropping	2016	8.69
Monocropping	2016	7.88
Monocropping	2016	9.43
Monocropping	2016	6.39
Monocropping	2016	6.97
Rotation	2012	1.17
Rotation	2012	1.84
Rotation	2012	1.79
Rotation	2012	1.56
Rotation	2012	1.33
Rotation	2012	1.54
Rotation	2012	1.98
Rotation	2012	2.02
Rotation	2012	1.17
Rotation	2014	3.21
Rotation	2014	2.49
Rotation	2014	2.18
Rotation	2014	1.96
Rotation	2014	1.84
Rotation	2014	2.79
Rotation	2014	1.43
Rotation	2014	1.55
Rotation	2014	1.37
Rotation	2016	3.44
Rotation	2016	4.79
Rotation	2016	2.36
Rotation	2016	3.27
Rotation	2016	2.98
Rotation	2016	3.3
Rotation	2016	2.81
Rotation	2016	3.42
Rotation	2016	2.15

## Sheet: Fig.2C
Regime	Stage	Disease index
Monocropping	Seedling	3.2
Monocropping	Seedling	3.3
Monocropping	Seedling	4.1
Monocropping	Seedling	4.5
Monocropping	Seedling	5.9
Monocropping	Seedling	3.3
Monocropping	Seedling	6.1
Monocropping	Seedling	7.8
Monocropping	Seedling	1.3
Monocropping	Flowering	10.89
Monocropping	Flowering	15.82
Monocropping	Flowering	12.9
Monocropping	Flowering	9.8
Monocropping	Flowering	16.4
Monocropping	Flowering	11.7
Monocropping	Flowering	17.4
Monocropping	Flowering	13.1
Monocropping	Flowering	12.8
Monocropping	Pod-bearing	26.87
Monocropping	Pod-bearing	47.9
Monocropping	Pod-bearing	42.3
Monocropping	Pod-bearing	35.1
Monocropping	Pod-bearing	27.4
Monocropping	Pod-bearing	32.2
Monocropping	Pod-bearing	35.4
Monocropping	Pod-bearing	48.7
Monocropping	Pod-bearing	43.5
Rotation	Seedling	2.89
Rotation	Seedling	3.11
Rotation	Seedling	4.54
Rotation	Seedling	2.22
Rotation	Seedling	3.72
Rotation	Seedling	5.91
Rotation	Seedling	2.84
Rotation	Seedling	4.16
Rotation	Seedling	5.52
Rotation	Flowering	3.14
Rotation	Flowering	4.35
Rotation	Flowering	5.61
Rotation	Flowering	3.89
Rotation	Flowering	1.73
Rotation	Flowering	4.58
Rotation	Flowering	8.33
Rotation	Flowering	5.61
Rotation	Flowering	2.86
Rotation	Pod-bearing	16.92
Rotation	Pod-bearing	10.18
Rotation	Pod-bearing	15.31
Rotation	Pod-bearing	10.23
Rotation	Pod-bearing	12.15
Rotation	Pod-bearing	17.12
Rotation	Pod-bearing	12.67
Rotation	Pod-bearing	14.26
Rotation	Pod-bearing	19.79

## Sheet: Fig.2D
OTU ID	HR1	HR2	HR3	DR1	DR2	DR3	taxonomy
OTU90	0	1	0	9332	10165	9655	d__Eukaryota; k__Fungi; p__Ascomycota; c__Sordariomycetes; o__Hypocreales; f__Nectriaceae; g__Fusarium; s__Fusarium solani
OTU177	7	2	0	1288	1610	1352	d__Eukaryota; k__Fungi; p__Ascomycota; c__Sordariomycetes; o__Hypocreales; f__Nectriaceae; g__Fusarium; s__Fusarium oxysporum
HR: Healthy root
DR: Disease root

## Sheet: Fig.2E
Strains	Incidence
Fusarium oxysporum	30
Fusarium oxysporum	45
Fusarium oxysporum	40
Fusarium oxysporum	40
Fusarium oxysporum	35
Fusarium oxysporum	35
Fusarium oxysporum	35
Fusarium oxysporum	40
Fusarium oxysporum	40
Fusarium oxysporum	35
Fusarium oxysporum	70
Fusarium oxysporum	70
Fusarium oxysporum	50
Fusarium oxysporum	60
Fusarium oxysporum	65
Fusarium oxysporum	75
Fusarium oxysporum	55
Fusarium oxysporum	50
Fusarium oxysporum	50
Fusarium oxysporum	55
Fusarium oxysporum	55
Fusarium oxysporum	50
Fusarium oxysporum	45
Fusarium oxysporum	45
Fusarium oxysporum	55
Fusarium oxysporum	65
Fusarium oxysporum	50
Fusarium oxysporum	60
Fusarium oxysporum	65
Fusarium oxysporum	60
Fusarium solani	30
Fusarium solani	25
Fusarium solani	35
Fusarium solani	25
Fusarium solani	20
Fusarium solani	30
Fusarium solani	20
Fusarium solani	30
Fusarium solani	35
Fusarium solani	25
Fusarium solani	30
Fusarium solani	45
Fusarium solani	40
Fusarium solani	40
Fusarium solani	35
Fusarium solani	30
Fusarium solani	20
Fusarium solani	25
Fusarium solani	30
Fusarium solani	30
Fusarium solani	50
Fusarium solani	55
Fusarium solani	50
Fusarium solani	45
Fusarium solani	35
Fusarium solani	40
Fusarium solani	40
Fusarium solani	45
Fusarium solani	50
Fusarium solani	40

## Sheet: Fig.2F
Regime	Stage	Fusarium oxysporum abundance
Monocropping	Seedling	3.78
Monocropping	Seedling	4.62
Monocropping	Seedling	5.21
Monocropping	Seedling	3.86
Monocropping	Seedling	5.02
Monocropping	Seedling	6.54
Monocropping	Flowering	7.45
Monocropping	Flowering	5.15
Monocropping	Flowering	6.17
Monocropping	Flowering	4.77
Monocropping	Flowering	6.44
Monocropping	Flowering	4.69
Monocropping	Pod-bearing	10.09
Monocropping	Pod-bearing	8.17
Monocropping	Pod-bearing	6.87
Monocropping	Pod-bearing	6.83
Monocropping	Pod-bearing	7.84
Monocropping	Pod-bearing	7.96
Rotation	Seedling	3.49
Rotation	Seedling	3.24
Rotation	Seedling	4.57
Rotation	Seedling	3.85
Rotation	Seedling	4.35
Rotation	Seedling	4.98
Rotation	Flowering	3.72
Rotation	Flowering	4.33
Rotation	Flowering	4.57
Rotation	Flowering	3.41
Rotation	Flowering	4.89
Rotation	Flowering	4.7
Rotation	Pod-bearing	4.45
Rotation	Pod-bearing	6.43
Rotation	Pod-bearing	4.79
Rotation	Pod-bearing	6.2
Rotation	Pod-bearing	4.42
Rotation	Pod-bearing	5.26

## Sheet: Fig.3B
	Rh1.1	Rh1.2	Rh1.3	Rh1.4	Rh1.5	Rh1.6	Rh3.1	Rh3.2	Rh3.3	Rh3.4	Rh3.5	Rh3.6	log2FoldChange	padj
OTU1	707	540	792	3950	2036	3893	0	0	1	2	9	4	-9.53288	2.49135e-24
OTU2	285	218	259	140	92	105	55	15	54	32	16	72	-2.16998	1.02212e-07
OTU5	0	1	1	0	2	2	55	42	52	43	37	30	5.43457	3.85422e-13
OTU7	0	0	0	0	0	0	701	447	652	3315	4512	666	13.5613	5.44032e-28
OTU8	169	1085	410	426	2666	468	0	0	0	0	1	0	-11.9721	2.49135e-24
OTU11	6	7	5	4	6	3	132	69	62	175	112	145	4.57926	2.96238e-18
OTU12	0	0	0	0	0	0	1270	640	1282	603	423	1365	12.1942	1.63957e-38
OTU13	0	0	0	1	0	0	207	177	322	184	97	256	9.58117	2.40634e-24
OTU14	655	491	688	419	277	347	22	20	16	21	26	21	-4.43528	5.70558e-43
OTU15	0	0	0	0	0	0	27	21	37	91	87	14	8.23588	6.44381e-12
OTU16	7	7	27	27	204	21	1	1	8	13	17	1	-2.85595	0.0208773
OTU17	1	3	1	2	16	3	94	237	885	279	289	112	5.97709	5.68693e-13
OTU18	163	244	260	173	128	138	5	4	7	7	0	5	-5.34669	1.38954e-37
OTU21	1217	369	295	205	354	255	4	3	0	5	0	1	-7.64909	1.3492e-29
OTU22	148	110	104	34	59	53	3	8	7	5	1	2	-4.26013	2.57462e-18
OTU23	80	201	261	239	87	198	13	10	4	12	12	15	-4.02717	5.52836e-16
OTU24	24	28	52	53	22	50	3	0	4	1	1	0	-4.79442	1.7306e-10
OTU25	0	0	0	0	0	0	310	347	643	491	255	413	11.1118	5.83177e-31
OTU27	11	13	4	4	3	2	120	51	35	58	34	49	3.27424	3.49192e-10
OTU28	0	0	0	0	0	0	140	450	118	54	62	49	9.45942	2.57462e-18
OTU30	0	0	0	0	0	0	418	341	393	438	297	266	10.9507	1.40046e-30
OTU31	0	0	0	0	0	0	36	66	32	46	29	50	7.84135	1.08763e-15
OTU34	1	2	0	0	0	0	17	21	17	5	4	16	4.61939	1.41212e-05
OTU35	63	112	131	37	22	45	2	4	2	4	1	0	-4.87795	5.19733e-15
OTU39	65	57	32	21	24	37	6	2	2	2	1	1	-4.09098	1.23204e-12
OTU40	0	0	2	0	0	0	157	98	74	47	38	105	7.78215	7.65186e-16
OTU43	1	5	3	2	2	1	101	79	74	40	26	163	5.00351	1.26879e-17
OTU45	0	1	0	0	0	0	146	122	120	90	70	125	8.70534	3.10156e-21
OTU46	0	0	0	0	0	0	234	356	186	82	78	119	9.75566	1.27548e-23
OTU49	198	277	108	134	85	83	4	3	2	3	4	2	-5.57823	5.44032e-28
OTU50	1	2	4	2	0	2	65	33	37	38	13	69	4.47869	2.70815e-12
OTU54	0	0	1	0	0	0	1	5	1	1	2	6	3.28366	0.0378048
OTU55	0	0	0	0	0	0	86	44	71	192	109	59	9.15373	4.58457e-17
OTU56	14	36	40	60	131	43	2	0	8	2	3	2	-4.4821	6.18365e-08
OTU57	181	165	58	42	33	39	2	6	5	2	8	1	-4.22216	2.41892e-11
OTU58	0	0	0	0	0	0	14	29	13	5	5	16	6.06024	3.6153e-08
OTU59	0	0	0	0	0	0	3	6	3	8	2	15	5.00536	0.00014123
OTU65	20	12	23	54	105	49	3	6	8	18	13	8	-2.32838	0.00678014
OTU66	41	78	48	23	20	32	3	2	1	0	0	3	-4.76917	5.3344e-13
OTU67	62	36	48	50	33	47	1	0	2	2	0	0	-5.85932	2.13791e-13
OTU68	9	41	22	15	44	9	0	0	0	0	0	0	-7.0709	5.7643e-10
OTU69	5	20	10	64	12	40	0	0	0	1	0	0	-6.83682	4.11066e-08
OTU71	31	38	52	14	17	18	7	3	3	0	1	2	-3.42626	7.90102e-09
OTU72	4	2	2	2	0	1	38	58	58	53	42	23	4.72522	5.3344e-13
OTU74	0	0	0	0	0	0	6	6	2	2	1	9	4.39799	0.0016025
OTU75	28	62	26	12	9	11	0	1	0	0	0	0	-6.45429	1.74281e-09
OTU77	3	0	1	0	0	0	3	14	2	0	3	13	3.09988	0.0378048
OTU79	9	9	9	6	6	3	1	1	0	0	0	0	-4.26448	0.000222888
OTU81	0	0	0	0	0	1	1	8	1	3	0	5	3.40096	0.0414895
OTU83	9	7	6	26	19	29	2	0	0	2	2	1	-3.93794	7.18529e-05
OTU84	0	1	0	1	0	0	32	30	26	10	10	31	5.88167	6.61727e-09
OTU85	1	1	0	0	1	2	5	4	2	1	7	9	2.46679	0.0392055
OTU86	93	131	38	48	34	16	12	2	0	5	0	1	-4.15176	1.71642e-07
OTU87	1	0	0	0	0	0	7	6	3	0	2	3	3.61144	0.0171394
OTU89	147	121	80	38	31	46	0	2	1	2	1	2	-5.76494	2.20142e-17
OTU92	5	8	7	20	141	10	1	2	1	0	12	0	-3.57451	0.0102534
OTU93	0	0	2	0	0	0	5	3	1	6	4	4	3.4649	0.0151101
OTU94	1	1	3	0	0	0	12	10	7	10	14	11	3.82152	9.61268e-05
OTU95	1	1	0	1	0	0	62	31	11	10	12	43	5.67791	4.62585e-08
OTU96	0	0	1	1	0	0	8	27	20	8	6	22	5.2787	1.33026e-06
OTU101	0	0	0	0	0	0	0	5	2	2	1	25	4.79581	0.00615962
OTU103	0	0	0	0	0	0	8	8	4	1	2	11	4.77389	0.000275896
OTU104	32	44	42	17	12	20	7	7	7	3	1	2	-2.63149	2.44087e-07
OTU106	0	0	0	0	0	0	8	9	9	3	0	19	5.23123	0.000134151
OTU111	0	0	0	0	0	0	3	6	2	2	0	7	3.99795	0.0130241
OTU113	103	62	124	63	39	46	0	0	0	0	0	0	-8.58199	3.574e-19
OTU116	1	0	0	0	0	0	14	15	5	11	7	10	5.28745	1.7574e-06
OTU118	0	0	0	0	0	0	6	10	3	2	2	4	4.47968	0.000777128
OTU119	6	6	2	0	8	8	2	1	1	0	0	0	-3.08343	0.0218974
OTU121	0	2	1	0	0	0	5	12	6	4	5	8	3.70736	0.00138976
OTU122	3	1	2	0	1	0	8	21	1	1	2	17	2.74367	0.0216716
OTU124	13	19	6	17	1	19	5	3	1	1	3	2	-2.38211	0.00552788
OTU125	0	0	0	0	0	0	26	11	12	7	6	31	6.25452	1.15677e-08
OTU127	0	0	0	0	0	0	5	6	1	1	2	5	4.05238	0.00662971
OTU128	0	0	0	0	0	0	3	6	7	3	4	7	4.70701	0.000160871
OTU136	1	0	0	1	0	0	0	12	3	3	2	5	3.43956	0.0225436
OTU141	0	0	0	0	0	0	18	17	8	5	3	25	5.93072	1.84045e-07
OTU144	0	0	0	0	0	0	2	4	2	0	3	9	4.07445	0.0132618
OTU147	0	1	0	0	0	0	1	7	8	12	7	2	4.70864	0.000586562
OTU149	15	17	22	9	6	10	1	1	1	2	0	0	-3.95848	7.26068e-06
OTU152	0	3	2	3	1	5	23	22	12	9	4	99	3.32593	0.000256409
OTU157	179	58	40	20	15	19	0	0	0	0	0	0	-8.04618	6.35057e-13
OTU159	1	0	2	0	0	1	15	15	24	2	1	26	4.22622	0.000274992
OTU163	0	0	0	0	0	0	7	2	5	1	1	6	4.15477	0.00482334
OTU165	6	19	11	49	10	10	0	1	1	2	0	0	-4.86025	1.4921e-05
OTU168	5	6	10	2	1	1	0	1	0	0	0	1	-3.39513	0.0159944
OTU169	4	47	87	12	7	4	0	2	1	2	1	0	-4.50457	3.878e-05
OTU174	0	0	1	0	0	0	2	11	3	2	0	4	3.64658	0.0204633
OTU178	0	0	0	0	0	0	6	1	4	1	0	12	4.2215	0.0141244
OTU181	0	0	0	0	0	0	5	6	1	1	1	6	4.00943	0.00941609
OTU183	3	9	5	13	5	4	2	0	0	0	1	0	-3.80489	0.00216289
OTU184	0	0	0	1	0	0	26	10	21	63	102	30	7.65103	3.57411e-10
OTU188	0	0	0	0	0	0	5	5	2	3	1	7	4.25926	0.00216289
OTU190	5	5	0	0	0	2	7	16	5	7	4	25	2.42478	0.0123708
OTU191	0	2	3	0	0	1	7	6	4	1	4	12	2.49259	0.026087
OTU218	0	1	0	0	0	0	8	0	0	5	2	10	3.96576	0.0240485
OTU220	0	0	1	0	0	0	9	7	4	1	3	6	4.15318	0.00133816
OTU222	0	0	0	0	0	0	3	3	3	1	0	4	3.47995	0.042247
OTU226	4	2	3	13	1	3	1	1	0	0	0	0	-3.72619	0.0107473
OTU229	33	35	16	7	7	7	4	5	3	0	2	1	-2.74916	0.000183808
OTU233	0	1	0	0	0	0	2	2	2	2	2	3	3.05033	0.0424699
OTU244	26	13	32	10	10	17	4	1	0	1	0	0	-4.19576	8.81202e-07
OTU247	2	1	4	0	1	1	12	18	9	2	4	7	2.47014	0.00613684
OTU248	0	0	0	0	0	0	10	5	6	3	1	21	5.19541	7.5253e-05
OTU250	12	15	17	13	10	5	2	1	2	1	2	3	-2.73469	0.000109813
OTU258	1	1	3	1	19	5	1	0	1	0	1	0	-3.62528	0.0185503
OTU259	4	2	3	7	7	8	0	0	0	0	0	0	-4.98666	0.000173636
OTU261	0	0	0	0	0	0	4	12	0	2	1	3	4.14923	0.0151101
OTU262	0	0	0	0	0	0	5	7	55	10	16	0	6.41635	1.72777e-05
OTU266	5	7	8	7	14	8	0	0	0	1	0	2	-4.15744	0.000318676
OTU270	0	0	0	0	0	0	2	5	2	4	1	2	3.81418	0.0128949
OTU274	2	2	1	0	3	1	10	11	16	50	36	13	4.15855	6.13076e-06
OTU278	0	0	0	0	0	0	5	6	0	1	1	7	3.99858	0.0198359
OTU284	0	0	0	0	0	0	1	0	0	50	37	2	6.81862	0.0378048
OTU288	23	14	15	11	13	3	0	2	0	1	0	0	-4.70494	1.32634e-05
OTU292	0	0	0	0	0	0	8	11	5	0	1	3	4.44027	0.00482334
OTU303	4	14	7	10	26	12	0	1	2	0	0	0	-4.80451	5.43352e-05
OTU304	0	0	0	0	0	0	4	5	3	3	0	2	3.81229	0.0180998
OTU305	0	1	3	0	0	0	4	9	5	3	4	8	3.07478	0.0102089
OTU308	16	20	15	7	9	3	2	1	3	0	1	2	-2.95186	0.00019885
OTU316	0	0	0	1	0	0	3	8	2	1	1	2	3.31309	0.030662
OTU317	2	1	1	0	1	2	19	7	18	16	17	20	3.84574	1.91985e-06
OTU320	2	3	4	7	2	4	0	0	0	0	0	0	-4.4085	0.00154648
OTU324	0	0	0	0	0	0	2	5	3	1	8	3	4.41042	0.00281481
OTU332	14	40	13	4	6	11	0	0	0	0	0	0	-6.20127	5.91568e-08
OTU347	0	0	0	0	0	0	2	3	2	2	1	14	4.29341	0.00538078
OTU354	0	0	1	1	2	0	25	43	30	18	15	28	5.23943	2.80229e-09
OTU356	5	5	16	4	4	4	1	0	5	0	0	1	-2.48324	0.023379
OTU357	2	5	3	3	1	10	0	0	0	0	0	1	-4.03758	0.00499079
OTU359	15	9	30	3	8	4	0	2	0	0	0	0	-4.8857	5.86204e-05
OTU368	12	4	25	8	3	6	1	1	2	0	0	0	-3.85295	0.000527937
OTU385	26	10	38	10	10	16	0	0	0	0	0	0	-6.58453	6.11073e-10
OTU396	0	1	2	0	0	1	5	11	4	4	3	7	3.06251	0.0075716
OTU403	0	1	1	0	0	0	15	15	12	5	1	18	4.7574	5.17209e-05
OTU407	1	3	2	1	0	0	4	9	9	3	1	6	2.16336	0.0392055
OTU422	0	0	0	0	1	0	2	5	1	6	1	4	3.60689	0.0151789
OTU427	1	0	0	0	0	0	8	12	6	5	5	6	4.70059	4.87923e-05
OTU430	0	0	0	1	0	0	0	1	3	1	1	14	3.54223	0.0493003
OTU436	13	10	33	7	2	5	0	2	0	1	0	1	-4.03148	0.000277928
OTU437	7	14	13	3	4	5	2	2	3	1	1	1	-2.17302	0.00941609
OTU439	0	0	0	0	0	0	2	4	8	3	5	2	4.46375	0.00126734
OTU440	7	6	16	5	3	0	0	4	1	1	0	0	-2.5897	0.0401347
OTU441	1	0	1	0	1	0	34	30	26	14	8	17	5.32853	4.6273e-08
OTU442	4	0	7	23	12	17	0	0	1	0	0	0	-5.61662	0.000103829
OTU445	17	26	11	6	6	6	5	5	2	2	0	4	-2.00771	0.00485529
OTU446	0	0	0	0	0	0	3	6	2	3	3	1	4.01735	0.00690225
OTU449	5	5	6	4	0	4	0	1	0	1	1	0	-2.93424	0.0282177
OTU450	0	0	0	0	0	0	4	5	4	10	5	8	5.06649	4.64746e-05
OTU454	0	0	0	0	0	0	3	20	2	2	0	1	4.43204	0.0126623
OTU460	0	0	0	0	0	1	1	3	4	4	4	1	3.54926	0.0184285
OTU464	1	3	0	0	1	0	5	5	6	7	0	7	2.57696	0.0378048
OTU473	2	10	2	3	6	2	0	0	1	2	0	0	-3.06246	0.0266007
OTU476	3	3	2	13	3	1	0	0	0	0	0	0	-4.6642	0.00214054
OTU481	0	0	0	0	0	0	3	4	4	2	1	5	3.98797	0.0052246
OTU482	0	0	1	0	0	0	3	12	2	3	0	26	4.67802	0.00232633
OTU487	1	1	2	8	1	0	2	3	5	37	30	5	2.90334	0.0208069
OTU496	3	2	2	11	4	10	0	1	1	1	0	1	-3.23148	0.0107985
OTU498	1	1	0	0	0	0	1	3	4	3	2	3	2.87207	0.0468018
OTU501	0	1	0	1	1	0	2	2	8	43	35	1	5.29365	0.0003193
OTU503	16	18	18	7	4	8	4	6	3	1	1	2	-2.06325	0.00225329
OTU507	3	11	10	5	26	6	0	0	0	0	0	0	-5.95255	2.9788e-06
OTU510	1	3	3	8	5	8	0	0	0	0	0	0	-4.85819	0.000563671
OTU523	17	12	14	4	6	4	1	5	4	3	0	0	-2.09464	0.014182
OTU540	6	14	4	2	2	1	1	1	2	0	0	0	-2.80188	0.0305054
OTU541	1	4	0	13	10	12	0	0	0	2	1	2	-3.18766	0.0266099
OTU543	21	22	19	8	6	5	0	0	0	1	0	0	-5.61028	2.13553e-07
OTU544	0	0	0	0	0	0	0	3	3	2	3	3	3.69621	0.0290508
OTU549	0	0	0	0	0	0	1	8	1	2	3	2	3.91727	0.0145229
OTU552	2	2	5	1	1	3	0	0	1	0	0	0	-3.14766	0.0409813
OTU554	15	9	14	13	5	10	0	0	0	0	0	0	-5.90542	4.6273e-08
OTU558	0	2	0	1	0	0	7	8	10	2	3	2	3.33005	0.00961467
OTU563	5	5	4	1	2	7	0	2	0	0	1	0	-3.00716	0.0247392
OTU566	0	0	0	0	0	0	6	7	3	0	0	3	3.84242	0.0397034
OTU569	2	10	4	12	2	2	0	0	1	0	0	0	-4.42733	0.00135451
OTU578	2	6	7	30	0	1	0	0	0	1	0	0	-5.06228	0.00216289
OTU583	0	1	0	0	0	0	7	6	5	2	1	3	3.8182	0.00499549
OTU589	0	0	0	0	0	0	1	4	4	1	4	2	3.86968	0.0132618
OTU597	0	1	1	0	0	0	4	9	6	4	5	4	3.86032	0.00175527
OTU601	0	0	0	0	0	0	2	4	3	2	3	4	3.99407	0.00491807
OTU610	14	4	3	2	7	4	1	3	1	0	1	0	-2.55913	0.0215326
OTU616	8	6	7	3	1	3	2	1	1	0	0	2	-2.23644	0.0388127
OTU618	0	0	0	0	0	0	7	6	13	24	19	15	6.39333	5.75929e-08
OTU632	3	5	3	4	2	4	0	0	0	0	0	0	-4.27816	0.00153709
OTU641	1	0	0	0	1	0	3	4	1	2	1	7	2.94698	0.043718
OTU644	1	0	0	7	2	11	0	0	0	0	0	0	-4.55478	0.0239164
OTU657	1	2	2	14	1	5	0	0	0	0	0	2	-3.75536	0.0204633
OTU659	32	16	24	5	8	4	0	1	2	2	0	0	-4.03298	4.85351e-05
OTU665	2	1	1	10	3	8	0	0	0	0	0	0	-4.74259	0.00234251
OTU670	0	0	0	0	0	0	18	10	6	8	8	10	5.71435	2.07713e-07
OTU672	1	4	1	3	1	2	0	0	0	0	0	0	-3.48373	0.0378048
OTU674	0	2	0	0	0	0	4	2	1	0	2	17	3.41824	0.0473624
OTU676	0	1	0	2	0	0	8	10	11	1	2	15	3.78225	0.00234251
OTU677	1	1	2	8	8	8	0	0	0	0	0	0	-4.93697	0.00118562
OTU681	0	0	0	0	0	0	4	5	2	4	4	4	4.37981	0.000994005
OTU691	3	3	10	2	3	1	0	1	1	0	0	1	-2.83038	0.0378048
OTU697	2	7	6	3	0	1	0	0	0	0	0	0	-3.97441	0.0173034
OTU700	2	0	0	1	0	1	7	7	12	4	3	4	3.14673	0.00552788
OTU720	0	1	1	0	1	4	3	9	11	4	5	4	2.27876	0.0309855
OTU736	0	0	0	0	0	0	8	18	5	3	1	11	5.18826	4.99755e-05
OTU744	2	8	1	3	5	3	0	0	0	0	0	0	-4.37916	0.00247771
OTU752	0	0	0	0	0	0	1	7	1	3	0	7	3.95288	0.0236588
OTU756	0	0	0	0	0	0	4	4	0	4	0	5	3.83339	0.0409813
OTU759	6	6	2	2	1	0	0	0	0	0	0	1	-3.33068	0.0409813
OTU770	0	1	0	0	0	0	8	3	4	2	0	1	3.37464	0.038392
OTU785	4	3	2	0	2	2	0	0	0	0	0	0	-3.505	0.0409813
OTU789	3	6	8	4	1	3	0	0	0	0	0	0	-4.44322	0.00102861
OTU796	21	16	10	1	8	8	0	1	0	0	0	0	-5.29065	8.51267e-06
OTU799	1	2	4	1	4	4	0	0	0	0	0	0	-3.94618	0.0113874
OTU801	0	0	0	0	0	1	6	14	10	18	24	11	5.90319	4.07467e-07
OTU806	10	7	9	2	4	3	0	0	0	1	0	0	-4.42437	0.000294687
OTU807	0	0	0	0	0	0	10	7	8	2	2	1	4.62486	0.000859522
OTU813	1	0	0	0	0	0	6	5	6	0	0	5	3.59374	0.0319088
OTU815	2	2	3	3	1	2	0	0	0	0	0	0	-3.5774	0.0225436
OTU826	4	6	2	1	0	3	0	0	0	0	1	0	-3.27347	0.0414895
OTU852	0	2	7	3	4	3	0	1	1	0	0	0	-3.21323	0.0357002
OTU853	1	2	3	5	2	0	0	0	0	0	0	0	-3.6396	0.0414895
OTU855	0	0	0	0	0	0	6	6	8	2	1	5	4.51368	0.000632752
OTU877	2	7	3	1	2	3	0	1	0	0	0	0	-3.50347	0.0163059
OTU878	1	1	2	7	3	5	0	0	0	0	0	0	-4.31365	0.00601689
OTU892	0	0	0	0	0	0	2	13	1	0	7	0	4.40776	0.0281095
OTU914	11	5	4	6	5	5	0	0	0	0	0	0	-5.04878	2.75126e-05
OTU916	9	6	6	3	0	2	1	1	0	0	0	1	-3.01919	0.0266007
OTU918	8	10	6	2	4	2	0	0	0	0	0	0	-4.77188	0.000171854
OTU922	13	8	6	2	5	0	1	0	0	0	3	0	-2.83184	0.0468748
OTU929	6	5	13	1	0	7	0	1	0	0	0	0	-4.25773	0.00425577
OTU940	0	0	0	0	0	0	0	2	3	1	3	5	3.66352	0.0378048
OTU945	2	3	5	9	3	6	0	0	0	0	0	0	-4.78965	0.000356662
OTU980	14	6	7	1	3	4	2	1	0	0	0	1	-3.11207	0.00984708
OTU994	0	0	0	0	0	0	3	4	3	2	1	1	3.57606	0.0235259
OTU996	0	0	0	0	0	0	3	7	8	0	0	2	3.93437	0.038392
OTU997	1	0	0	0	1	0	4	5	2	2	1	5	3.02205	0.0309855
OTU1004	1	0	0	0	0	0	0	3	13	20	13	3	5.31069	0.000443244
OTU1012	2	0	5	8	3	2	0	0	0	0	0	0	-4.32522	0.00941609
OTU1017	0	0	0	0	0	1	3	1	5	15	18	8	5.28347	0.000160871
OTU1042	3	5	3	2	2	3	0	0	0	0	0	2	-3.05147	0.0324349
OTU1048	0	0	0	0	0	0	3	4	5	10	2	3	4.65344	0.000634234
OTU1056	0	0	1	0	0	0	2	2	1	8	8	0	4.06682	0.0173139
OTU1067	2	7	5	1	2	1	0	0	0	1	0	0	-3.44695	0.0214114
OTU1089	7	18	1	1	0	4	0	0	0	0	0	0	-4.63079	0.00664933
OTU1093	0	3	1	3	14	2	0	0	0	0	0	0	-4.68821	0.00859258
OTU1096	11	4	9	4	1	3	0	1	0	1	0	0	-3.80022	0.00358245
OTU1097	4	2	1	9	4	4	0	1	0	0	0	0	-4.12957	0.004075
OTU1101	0	0	0	1	0	0	9	4	5	10	9	3	4.79254	0.000134508
OTU1132	0	0	0	0	0	0	8	1	6	5	1	17	4.97022	0.00038003
OTU1133	11	2	6	3	0	2	0	1	0	1	0	0	-3.35351	0.0253178
OTU1155	4	1	3	4	3	1	0	0	0	0	0	0	-3.91477	0.0109587
OTU1159	1	0	1	1	0	0	6	12	6	3	2	1	3.2264	0.0134294
OTU1167	4	4	11	4	0	7	0	0	0	0	0	0	-4.71948	0.00117593
OTU1189	0	0	0	0	0	0	8	13	0	0	4	4	4.5741	0.010935
OTU1204	0	0	0	0	0	0	5	8	2	0	2	11	4.47795	0.00393403
OTU1211	13	9	9	2	6	1	0	1	1	0	0	0	-4.11958	0.00124189
OTU1212	0	0	0	0	0	0	2	6	1	1	2	7	3.98805	0.0102534
OTU1223	5	1	6	1	4	3	0	1	1	0	0	0	-3.21841	0.0241306
OTU1229	0	1	0	0	0	0	6	3	6	2	2	3	3.74127	0.00583199
OTU1248	6	9	4	3	2	1	0	0	0	0	0	0	-4.40613	0.00136155
OTU1262	0	1	4	5	7	4	0	0	0	0	0	0	-4.47597	0.00716972
OTU1269	9	9	7	3	2	3	0	0	0	0	0	0	-4.80479	0.000119367
OTU1276	5	2	8	2	0	6	0	1	0	0	0	0	-3.84499	0.0115481
OTU1289	0	0	0	0	0	0	1	4	1	0	4	4	3.67007	0.0409813
OTU1300	1	3	2	6	2	3	0	0	0	0	0	0	-4.06873	0.00773427
OTU1302	8	13	1	5	2	6	0	0	0	0	0	0	-4.95719	0.00021276
OTU1311	9	9	9	3	5	2	0	0	0	0	1	0	-4.51488	0.000184167
OTU1312	6	4	10	6	1	3	0	0	0	0	0	1	-4.23318	0.00117593
OTU1318	8	2	6	3	1	3	0	0	0	0	0	0	-4.315	0.00216289
OTU1323	2	1	1	3	3	9	0	0	0	0	0	0	-4.30721	0.00699771
OTU1327	9	0	9	3	1	1	0	0	0	0	0	0	-4.25509	0.013503
OTU1342	1	2	3	10	8	2	0	0	0	1	1	0	-3.81996	0.00984708
OTU1373	9	5	6	0	2	1	0	0	1	0	0	0	-3.73344	0.0163059
OTU1388	0	5	4	0	20	0	0	0	0	0	1	0	-4.49426	0.0304594
OTU1390	8	7	6	4	5	3	1	1	0	0	0	0	-3.92022	0.00117593
OTU1392	6	2	14	2	1	3	1	0	0	0	0	0	-4.05927	0.0045434
OTU1395	9	3	6	1	1	1	0	1	0	0	1	0	-3.13726	0.0341083
OTU1442	1	0	3	5	3	5	0	0	0	0	0	0	-4.14531	0.0151789
OTU1444	0	0	0	0	0	0	1	3	2	1	1	4	3.33585	0.0462692
OTU1445	8	2	4	2	3	1	0	1	0	0	1	0	-3.16731	0.0253178
OTU1475	7	7	9	2	2	4	0	0	0	0	0	0	-4.72192	0.000183808
OTU1478	0	0	1	0	0	0	1	3	1	7	3	1	3.52746	0.0282177
OTU1519	5	3	7	2	2	1	0	0	0	0	0	0	-4.09301	0.00479708
OTU1526	0	0	0	0	0	0	4	3	2	0	2	2	3.45211	0.0455924
OTU1530	7	4	11	2	0	2	1	0	0	0	0	0	-3.91003	0.00961467
OTU1531	0	1	2	1	0	0	8	5	3	2	3	7	2.77275	0.0208069
OTU1535	4	6	2	8	3	8	0	0	0	0	0	0	-4.91834	0.000171854
OTU1547	5	8	3	1	1	1	0	1	0	0	0	0	-3.48093	0.0218974
OTU1569	1	0	0	0	0	0	3	2	1	3	10	1	3.95126	0.0128949
OTU1593	1	0	0	0	0	0	2	2	0	21	11	1	4.94146	0.00427615
OTU1606	6	5	4	2	0	1	0	0	0	0	0	0	-3.87341	0.0196994
OTU1623	4	4	5	2	3	0	0	0	0	0	0	0	-3.96363	0.0123708
OTU1665	8	7	0	2	5	4	0	0	0	0	0	0	-4.57711	0.00253148
OTU1697	4	5	5	0	1	2	0	0	0	0	0	0	-3.80146	0.0225436
OTU1707	10	9	8	1	2	3	0	0	0	0	0	0	-4.76295	0.000295358
OTU1716	5	3	2	0	2	6	0	0	0	0	0	0	-4.03929	0.0136935
OTU1753	6	10	14	1	0	2	0	0	0	0	0	0	-4.6767	0.00295376
OTU1820	2	14	4	0	0	3	0	0	0	0	0	0	-4.177	0.0289003
OTU1832	0	0	0	0	0	0	1	7	2	3	3	1	3.95209	0.0124556
OTU1833	11	2	3	1	0	2	0	1	0	0	0	0	-3.46245	0.0384524
OTU1850	2	4	1	4	3	0	0	0	0	0	0	0	-3.73287	0.0327535
OTU1854	1	0	2	3	2	5	0	0	0	0	0	0	-3.74886	0.0379106
OTU1867	8	6	4	1	1	3	0	0	0	0	0	0	-4.26436	0.00293232
OTU1875	7	5	4	0	1	3	0	0	1	1	0	0	-3.09437	0.0395315
OTU1893	2	2	4	4	3	0	0	0	0	0	0	0	-3.81059	0.0227535
OTU1900	6	8	7	5	3	2	0	0	0	0	0	0	-4.76487	0.000122961
OTU1929	4	4	3	2	2	1	0	1	0	0	0	0	-3.33034	0.0221101
OTU1931	0	0	0	1	0	0	1	0	1	4	11	5	4.13299	0.0166151
OTU1944	8	3	4	1	1	3	1	0	0	0	0	0	-3.60516	0.0133524
OTU1983	0	0	0	0	0	1	4	3	4	5	0	9	3.90746	0.00720879
OTU1999	4	3	3	1	2	1	1	0	0	0	0	0	-3.12576	0.0397034
OTU2045	8	5	2	1	1	1	0	0	0	0	0	0	-3.88477	0.0151101
OTU2055	6	5	2	0	1	3	0	1	0	0	0	0	-3.35812	0.0378048
OTU2089	3	5	6	1	1	1	0	0	0	0	0	0	-3.81002	0.0151101
OTU2093	0	0	0	0	0	0	1	4	2	1	1	6	3.63222	0.0260588
OTU2118	1	1	1	8	2	2	0	0	0	0	0	0	-3.98032	0.0199325
OTU2137	1	5	1	5	5	0	0	0	0	0	0	0	-4.07716	0.0210457
OTU2155	0	0	0	0	0	0	1	2	1	6	7	1	4.29637	0.0102089
OTU2157	1	3	8	1	3	2	0	0	0	0	0	0	-3.98918	0.0102534
OTU2205	3	3	3	1	2	2	1	0	0	0	0	0	-3.15814	0.0346096
OTU2279	6	2	5	2	2	0	0	0	0	0	0	0	-3.85028	0.0203326
OTU2303	5	6	3	1	2	1	1	0	0	1	0	0	-2.9724	0.0397034
OTU2424	1	1	3	8	1	4	1	0	0	1	0	0	-3.2209	0.0378048
OTU2537	4	5	9	0	0	1	0	0	0	0	0	0	-3.85428	0.0486055
OTU2622	6	1	4	2	1	1	0	0	1	0	0	0	-3.20546	0.0409813
OTU2667	4	1	2	1	1	4	0	0	0	0	0	0	-3.57425	0.030662
OTU2809	8	4	4	0	0	3	0	0	0	0	0	0	-3.92865	0.0350148
OTU2937	2	0	10	1	3	2	0	0	0	0	0	0	-3.98754	0.0235628
OTU2992	2	4	4	0	2	3	0	0	0	0	0	1	-3.24027	0.0409813
OTU3202	5	1	2	2	1	1	0	0	0	0	0	0	-3.40103	0.0434388
OTU4046	8	3	1	0	3	1	0	0	0	0	0	0	-3.77625	0.0356989

## Sheet: Fig.3C
ID	phylum	family	genus	Rh1.1	Rh1.2	Rh1.3	Rh1.4	Rh1.5	Rh1.6	Rh3.1	Rh3.2	Rh3.3	Rh3.4	Rh3.5	Rh3.6
OTU3202	Acidobacteriota	Vicinamibacteraceae	norank	0.000524934	0.000104987	0.000209974	0.000209974	0.000104987	0.000104987	0	0	0	0	0	0
OTU672	Proteobacteria	Oxalobacteraceae	Herbaspirillum	0.000104987	0.000419948	0.000104987	0.000314961	0.000104987	0.000209974	0	0	0	0	0	0
OTU1854	Proteobacteria	Burkholderiaceae	Ralstonia	0.000104987	0	0.000209974	0.000314961	0.000209974	0.000524934	0	0	0	0	0	0
OTU2667	Proteobacteria	Xanthomonadaceae	Lysobacter	0.000419948	0.000104987	0.000209974	0.000104987	0.000104987	0.000419948	0	0	0	0	0	0
OTU785	Actinobacteriota	Solirubrobacteraceae	Conexibacter	0.000419948	0.000314961	0.000209974	0	0.000209974	0.000209974	0	0	0	0	0	0
OTU815	Actinobacteriota	uncultured	norank	0.000209974	0.000209974	0.000314961	0.000314961	0.000104987	0.000209974	0	0	0	0	0	0
OTU853	Proteobacteria	Sphingomonadaceae	Novosphingobium	0.000104987	0.000209974	0.000314961	0.000524934	0.000209974	0	0	0	0	0	0	0
OTU1850	Myxococcota	Myxococcaceae	Cystobacter	0.000209974	0.000419948	0.000104987	0.000419948	0.000314961	0	0	0	0	0	0	0
OTU1999	Actinobacteriota	Micrococcaceae	Pseudarthrobacter	0.000419948	0.000314961	0.000314961	0.000104987	0.000209974	0.000104987	0.000104987	0	0	0	0	0
OTU2205	Proteobacteria	Hyphomicrobiaceae	Hyphomicrobium	0.000314961	0.000314961	0.000314961	0.000104987	0.000209974	0.000209974	0.000104987	0	0	0	0	0
OTU552	Proteobacteria	Acetobacteraceae	uncultured	0.000209974	0.000209974	0.000524934	0.000104987	0.000104987	0.000314961	0	0	0.000104987	0	0	0
OTU1893	Proteobacteria	Rhizobiaceae	Allorhizobium-Neorhizobium-Pararhizobium-Rhizobium	0.000209974	0.000209974	0.000419948	0.000419948	0.000314961	0	0	0	0	0	0	0
OTU2118	Proteobacteria	Burkholderiaceae	Ralstonia	0.000104987	0.000104987	0.000104987	0.000839895	0.000209974	0.000209974	0	0	0	0	0	0
OTU2622	Proteobacteria	Caulobacteraceae	Caulobacter	0.000629921	0.000104987	0.000419948	0.000209974	0.000104987	0.000104987	0	0	0.000104987	0	0	0
OTU2992	Planctomycetota	WD2101 soil group	norank	0.000209974	0.000419948	0.000419948	0	0.000209974	0.000314961	0	0	0	0	0	0.000104987
OTU1155	Actinobacteriota	Micrococcaceae	Arthrobacter	0.000419948	0.000104987	0.000314961	0.000419948	0.000314961	0.000104987	0	0	0	0	0	0
OTU4046	Firmicutes	Bacillaceae	Bacillus	0.000839895	0.000314961	0.000104987	0	0.000314961	0.000104987	0	0	0	0	0	0
OTU799	Proteobacteria	Enterobacteriaceae	Klebsiella	0.000104987	0.000209974	0.000419948	0.000104987	0.000419948	0.000419948	0	0	0	0	0	0
OTU1929	Chloroflexi	Roseiflexaceae	uncultured	0.000419948	0.000419948	0.000314961	0.000209974	0.000209974	0.000104987	0	0.000104987	0	0	0	0
OTU826	Actinobacteriota	uncultured	norank	0.000419948	0.000629921	0.000209974	0.000104987	0	0.000314961	0	0	0	0	0.000104987	0
OTU1300	Proteobacteria	Burkholderiaceae	Ralstonia	0.000104987	0.000314961	0.000209974	0.000629921	0.000209974	0.000314961	0	0	0	0	0	0
OTU1442	Proteobacteria	Burkholderiaceae	Ralstonia	0.000104987	0	0.000314961	0.000524934	0.000314961	0.000524934	0	0	0	0	0	0
OTU1697	Chloroflexi	norank	norank	0.000419948	0.000524934	0.000524934	0	0.000104987	0.000209974	0	0	0	0	0	0
OTU2089	Verrucomicrobiota	Opitutaceae	Opitutus	0.000314961	0.000524934	0.000629921	0.000104987	0.000104987	0.000104987	0	0	0	0	0	0
OTU2137	Proteobacteria	Enterobacteriaceae		0.000104987	0.000524934	0.000104987	0.000524934	0.000524934	0	0	0	0	0	0	0
OTU2279	Acidobacteriota	Pyrinomonadaceae	RB41	0.000629921	0.000209974	0.000524934	0.000209974	0.000209974	0	0	0	0	0	0	0
OTU2055	Firmicutes	Thermoactinomycetaceae	Novibacillus	0.000629921	0.000524934	0.000209974	0	0.000104987	0.000314961	0	0.000104987	0	0	0	0
OTU759	Proteobacteria	Caulobacteraceae	uncultured	0.000629921	0.000629921	0.000209974	0.000209974	0.000104987	0	0	0	0	0	0	0.000104987
OTU1606	Proteobacteria	Reyranellaceae	Reyranella	0.000629921	0.000524934	0.000419948	0.000209974	0	0.000104987	0	0	0	0	0	0
OTU1623	Acidobacteriota	Pyrinomonadaceae	RB41	0.000419948	0.000419948	0.000524934	0.000209974	0.000314961	0	0	0	0	0	0	0
OTU1716	Actinobacteriota	Streptomycetaceae	Streptomyces	0.000524934	0.000314961	0.000209974	0	0.000209974	0.000629921	0	0	0	0	0	0
OTU2045	Bacteroidota	Chitinophagaceae	Chitinophaga	0.000839895	0.000524934	0.000209974	0.000104987	0.000104987	0.000104987	0	0	0	0	0	0
OTU2157	Proteobacteria	Nitrosomonadaceae	Ellin6067	0.000104987	0.000314961	0.000839895	0.000104987	0.000314961	0.000209974	0	0	0	0	0	0
OTU2937	Armatimonadota	Fimbriimonadaceae	norank	0.000209974	0	0.00104987	0.000104987	0.000314961	0.000209974	0	0	0	0	0	0
OTU1323	Proteobacteria	Burkholderiaceae	Ralstonia	0.000209974	0.000104987	0.000104987	0.000314961	0.000314961	0.000944882	0	0	0	0	0	0
OTU2537	Acidobacteriota	Vicinamibacteraceae	norank	0.000419948	0.000524934	0.000944882	0	0	0.000104987	0	0	0	0	0	0
OTU2809	Firmicutes	Thermoactinomycetaceae	Thermoactinomyces	0.000839895	0.000419948	0.000419948	0	0	0.000314961	0	0	0	0	0	0
OTU697	Proteobacteria	Micropepsaceae	uncultured	0.000209974	0.000734908	0.000629921	0.000314961	0	0.000104987	0	0	0	0	0	0
OTU878	Proteobacteria	Burkholderiaceae	Ralstonia	0.000104987	0.000104987	0.000209974	0.000734908	0.000314961	0.000524934	0	0	0	0	0	0
OTU1067	Actinobacteriota	Nocardioidaceae	Marmoricola	0.000209974	0.000734908	0.000524934	0.000104987	0.000209974	0.000104987	0	0	0	0.000104987	0	0
OTU877	Actinobacteriota	uncultured	norank	0.000209974	0.000734908	0.000314961	0.000104987	0.000209974	0.000314961	0	0.000104987	0	0	0	0
OTU1547	Myxococcota	Sandaracinaceae	uncultured	0.000524934	0.000839895	0.000314961	0.000104987	0.000104987	0.000104987	0	0.000104987	0	0	0	0
OTU1833	Bacteroidota	Chitinophagaceae	Flavisolibacter	0.00115486	0.000209974	0.000314961	0.000104987	0	0.000209974	0	0.000104987	0	0	0	0
OTU1012	Proteobacteria	Burkholderiaceae	Burkholderia-Caballeronia-Paraburkholderia	0.000209974	0	0.000524934	0.000839895	0.000314961	0.000209974	0	0	0	0	0	0
OTU1519	Acidobacteriota	Solibacteraceae	Candidatus Solibacter	0.000524934	0.000314961	0.000734908	0.000209974	0.000209974	0.000104987	0	0	0	0	0	0
OTU1042	Actinobacteriota	Thermomonosporaceae	Actinomadura	0.000314961	0.000524934	0.000314961	0.000209974	0.000209974	0.000314961	0	0	0	0	0	0.000209974
OTU2303	Cyanobacteria	Coleofasciculaceae	Microcoleus PCC-7113	0.000524934	0.000629921	0.000314961	0.000104987	0.000209974	0.000104987	0.000104987	0	0	0.000104987	0	0
OTU2424	Proteobacteria	SC-I-84	norank	0.000104987	0.000104987	0.000314961	0.000839895	0.000104987	0.000419948	0.000104987	0	0	0.000104987	0	0
OTU852	Actinobacteriota	Intrasporangiaceae	Intrasporangium	0	0.000209974	0.000734908	0.000314961	0.000419948	0.000314961	0	0.000104987	0.000104987	0	0	0
OTU1944	Firmicutes	Thermoactinomycetaceae	uncultured	0.000839895	0.000314961	0.000419948	0.000104987	0.000104987	0.000314961	0.000104987	0	0	0	0	0
OTU1262	Proteobacteria	Burkholderiaceae	Ralstonia	0	0.000104987	0.000419948	0.000524934	0.000734908	0.000419948	0	0	0	0	0	0
OTU632	Acidobacteriota	Bryobacteraceae	Bryobacter	0.000314961	0.000524934	0.000314961	0.000419948	0.000209974	0.000419948	0	0	0	0	0	0
OTU644	Proteobacteria	Burkholderiaceae	Ralstonia	0.000104987	0	0	0.000734908	0.000209974	0.00115486	0	0	0	0	0	0
OTU1223	Proteobacteria	Dongiaceae	Dongia	0.000524934	0.000104987	0.000629921	0.000104987	0.000419948	0.000314961	0	0.000104987	0.000104987	0	0	0
OTU1445	Proteobacteria	Dongiaceae	Dongia	0.000839895	0.000209974	0.000419948	0.000209974	0.000314961	0.000104987	0	0.000104987	0	0	0.000104987	0
OTU1875	Chloroflexi	Roseiflexaceae	uncultured	0.000734908	0.000524934	0.000419948	0	0.000104987	0.000314961	0	0	0.000104987	0.000104987	0	0
OTU320	Firmicutes	Paenibacillaceae	Paenibacillus	0.000209974	0.000314961	0.000419948	0.000734908	0.000209974	0.000419948	0	0	0	0	0	0
OTU744	Actinobacteriota	Solirubrobacteraceae	Conexibacter	0.000209974	0.000839895	0.000104987	0.000314961	0.000524934	0.000314961	0	0	0	0	0	0
OTU1395	Acidobacteriota	Blastocatellaceae	uncultured	0.000944882	0.000314961	0.000629921	0.000104987	0.000104987	0.000104987	0	0.000104987	0	0	0.000104987	0
OTU1093	Proteobacteria	Enterobacteriaceae	Klebsiella	0	0.000314961	0.000104987	0.000314961	0.00146982	0.000209974	0	0	0	0	0	0
OTU1318	Proteobacteria	Sphingomonadaceae	Novosphingobium	0.000839895	0.000209974	0.000629921	0.000314961	0.000104987	0.000314961	0	0	0	0	0	0
OTU1327	Actinobacteriota	uncultured	norank	0.000944882	0	0.000944882	0.000314961	0.000104987	0.000104987	0	0	0	0	0	0
OTU1820	Actinobacteriota	norank	norank	0.000209974	0.00146982	0.000419948	0	0	0.000314961	0	0	0	0	0	0
OTU1867	Acidobacteriota	Vicinamibacteraceae	norank	0.000839895	0.000629921	0.000419948	0.000104987	0.000104987	0.000314961	0	0	0	0	0	0
OTU1276	Actinobacteriota	Intrasporangiaceae	Knoellia	0.000524934	0.000209974	0.000839895	0.000209974	0	0.000629921	0	0.000104987	0	0	0	0
OTU1373	Acidobacteriota	Thermoanaerobaculaceae	Subgroup 10	0.000944882	0.000524934	0.000629921	0	0.000209974	0.000104987	0	0	0.000104987	0	0	0
OTU1248	Proteobacteria	Sphingomonadaceae	Sphingomonas	0.000629921	0.000944882	0.000419948	0.000314961	0.000209974	0.000104987	0	0	0	0	0	0
OTU476	Chloroflexi	Ktedonobacteraceae	21551	0.000314961	0.000314961	0.000209974	0.00136483	0.000314961	0.000104987	0	0	0	0	0	0
OTU665	Proteobacteria	Burkholderiaceae	Ralstonia	0.000209974	0.000104987	0.000104987	0.00104987	0.000314961	0.000839895	0	0	0	0	0	0
OTU789	Proteobacteria	Burkholderiaceae	Burkholderia-Caballeronia-Paraburkholderia	0.000314961	0.000629921	0.000839895	0.000419948	0.000104987	0.000314961	0	0	0	0	0	0
OTU691	Gemmatimonadota	Gemmatimonadaceae	uncultured	0.000314961	0.000314961	0.00104987	0.000209974	0.000314961	0.000104987	0	0.000104987	0.000104987	0	0	0.000104987
OTU1097	Proteobacteria	Burkholderiaceae	Ralstonia	0.000419948	0.000209974	0.000104987	0.000944882	0.000419948	0.000419948	0	0.000104987	0	0	0	0
OTU357	Proteobacteria	Comamonadaceae	Ramlibacter	0.000209974	0.000524934	0.000314961	0.000314961	0.000104987	0.00104987	0	0	0	0	0	0.000104987
OTU1665	Firmicutes	Bacillaceae	Bacillus	0.000839895	0.000734908	0	0.000209974	0.000524934	0.000419948	0	0	0	0	0	0
OTU1133	Chloroflexi	Roseiflexaceae	uncultured	0.00115486	0.000209974	0.000629921	0.000314961	0	0.000209974	0	0.000104987	0	0.000104987	0	0
OTU168	Acidobacteriota	uncultured	norank	0.000524934	0.000629921	0.00104987	0.000209974	0.000104987	0.000104987	0	0.000104987	0	0	0	0.000104987
OTU657	Firmicutes	Planococcaceae	Lysinibacillus	0.000104987	0.000209974	0.000209974	0.00146982	0.000104987	0.000524934	0	0	0	0	0	0.000209974
OTU1530	Chloroflexi	A4b	norank	0.000734908	0.000419948	0.00115486	0.000209974	0	0.000209974	0.000104987	0	0	0	0	0
OTU449	Proteobacteria	Unknown Family	Acidibacter	0.000524934	0.000524934	0.000629921	0.000419948	0	0.000419948	0	0.000104987	0	0.000104987	0.000104987	0
OTU563	Proteobacteria	SC-I-84	norank	0.000524934	0.000524934	0.000419948	0.000104987	0.000209974	0.000734908	0	0.000209974	0	0	0.000104987	0
OTU473	Actinobacteriota	Microbacteriaceae	Curtobacterium	0.000209974	0.00104987	0.000209974	0.000314961	0.000629921	0.000209974	0	0	0.000104987	0.000209974	0	0
OTU1342	Proteobacteria	Burkholderiaceae	Ralstonia	0.000104987	0.000209974	0.000314961	0.00104987	0.000839895	0.000209974	0	0	0	0.000104987	0.000104987	0
OTU226	Proteobacteria	Comamonadaceae	Ramlibacter	0.000419948	0.000209974	0.000314961	0.00136483	0.000104987	0.000314961	0.000104987	0.000104987	0	0	0	0
OTU510	Proteobacteria	Burkholderiaceae	Ralstonia	0.000104987	0.000314961	0.000314961	0.000839895	0.000524934	0.000839895	0	0	0	0	0	0
OTU677	Proteobacteria	Burkholderiaceae	Ralstonia	0.000104987	0.000104987	0.000209974	0.000839895	0.000839895	0.000839895	0	0	0	0	0	0
OTU945	Proteobacteria	Burkholderiaceae	Ralstonia	0.000209974	0.000314961	0.000524934	0.000944882	0.000314961	0.000629921	0	0	0	0	0	0
OTU916	Acidobacteriota	uncultured	norank	0.000944882	0.000629921	0.000629921	0.000314961	0	0.000209974	0.000104987	0.000104987	0	0	0	0.000104987
OTU1392	Proteobacteria	Unknown Family	Acidibacter	0.000629921	0.000209974	0.00146982	0.000209974	0.000104987	0.000314961	0.000104987	0	0	0	0	0
OTU1167	Proteobacteria	Nitrosomonadaceae	MND1	0.000419948	0.000419948	0.00115486	0.000419948	0	0.000734908	0	0	0	0	0	0
OTU1388	Proteobacteria	Enterobacteriaceae	Enterobacter	0	0.000524934	0.000419948	0	0.00209974	0	0	0	0	0	0.000104987	0
OTU1312	Proteobacteria	SC-I-84	norank	0.000629921	0.000419948	0.00104987	0.000629921	0.000104987	0.000314961	0	0	0	0	0	0.000104987
OTU1089	Actinobacteriota	Micrococcaceae	Paenarthrobacter	0.000734908	0.00188976	0.000104987	0.000104987	0	0.000419948	0	0	0	0	0	0
OTU1475	Proteobacteria	Caulobacteraceae	uncultured	0.000734908	0.000734908	0.000944882	0.000209974	0.000209974	0.000419948	0	0	0	0	0	0
OTU1535	Firmicutes	Bacillaceae	Fictibacillus	0.000419948	0.000629921	0.000209974	0.000839895	0.000314961	0.000839895	0	0	0	0	0	0
OTU1900	Acidobacteriota	Pyrinomonadaceae	RB41	0.000629921	0.000839895	0.000734908	0.000524934	0.000314961	0.000209974	0	0	0	0	0	0
OTU259	Proteobacteria	Burkholderiaceae	Ralstonia	0.000419948	0.000209974	0.000314961	0.000734908	0.000734908	0.000839895	0	0	0	0	0	0
OTU918	Proteobacteria	Beijerinckiaceae	Methylobacterium-Methylorubrum	0.000839895	0.00104987	0.000629921	0.000209974	0.000419948	0.000209974	0	0	0	0	0	0
OTU258	Proteobacteria	Xanthomonadaceae	Stenotrophomonas	0.000104987	0.000104987	0.000314961	0.000104987	0.00199475	0.000524934	0.000104987	0	0.000104987	0	0.000104987	0
OTU569	Proteobacteria	Oxalobacteraceae	Herbaspirillum	0.000209974	0.00104987	0.000419948	0.00125984	0.000209974	0.000209974	0	0	0.000104987	0	0	0
OTU929	Bacteroidota	Chitinophagaceae	Puia	0.000629921	0.000524934	0.00136483	0.000104987	0	0.000734908	0	0.000104987	0	0	0	0
OTU1269	Actinobacteriota	Intrasporangiaceae	Terrabacter	0.000944882	0.000944882	0.000734908	0.000314961	0.000209974	0.000314961	0	0	0	0	0	0
OTU1707	Proteobacteria	Reyranellaceae	Reyranella	0.00104987	0.000944882	0.000839895	0.000104987	0.000209974	0.000314961	0	0	0	0	0	0
OTU1753	Myxococcota	BIrii41	norank	0.000629921	0.00104987	0.00146982	0.000104987	0	0.000209974	0	0	0	0	0	0
OTU540	Acidobacteriota	Koribacteraceae	Candidatus Koribacter	0.000629921	0.00146982	0.000419948	0.000209974	0.000209974	0.000104987	0.000104987	0.000104987	0.000209974	0	0	0
OTU119	Proteobacteria	Sphingomonadaceae	Sphingomonas	0.000629921	0.000629921	0.000209974	0	0.000839895	0.000839895	0.000209974	0.000104987	0.000104987	0	0	0
OTU1096	Acidobacteriota	uncultured	norank	0.00115486	0.000419948	0.000944882	0.000419948	0.000104987	0.000314961	0	0.000104987	0	0.000104987	0	0
OTU616	Proteobacteria	Rhizobiales Incertae Sedis	Nordella	0.000839895	0.000629921	0.000734908	0.000314961	0.000104987	0.000314961	0.000209974	0.000104987	0.000104987	0	0	0.000209974
OTU1302	Firmicutes	Bacillaceae	Bacillus	0.000839895	0.00136483	0.000104987	0.000524934	0.000209974	0.000629921	0	0	0	0	0	0
OTU1390	Armatimonadota	norank	norank	0.000839895	0.000734908	0.000629921	0.000419948	0.000524934	0.000314961	0.000104987	0.000104987	0	0	0	0
OTU806	Gemmatimonadota	Gemmatimonadaceae	uncultured	0.00104987	0.000734908	0.000944882	0.000209974	0.000419948	0.000314961	0	0	0	0.000104987	0	0
OTU914	Proteobacteria	Comamonadaceae	Diaphorobacter	0.00115486	0.000524934	0.000419948	0.000629921	0.000524934	0.000524934	0	0	0	0	0	0
OTU496	Proteobacteria	Labraceae	Labrys	0.000314961	0.000209974	0.000209974	0.00115486	0.000419948	0.00104987	0	0.000104987	0.000104987	0.000104987	0	0.000104987
OTU1311	Proteobacteria	Dongiaceae	Dongia	0.000944882	0.000944882	0.000944882	0.000314961	0.000524934	0.000209974	0	0	0	0	0.000104987	0
OTU922	Actinobacteriota	Nocardioidaceae	Nocardioides	0.00136483	0.000839895	0.000629921	0.000209974	0.000524934	0	0.000104987	0	0	0	0.000314961	0
OTU980	Chloroflexi	Roseiflexaceae	uncultured	0.00146982	0.000629921	0.000734908	0.000104987	0.000314961	0.000419948	0.000209974	0.000104987	0	0	0	0.000104987
OTU610	Proteobacteria	Xanthobacteraceae	Oligotropha	0.00146982	0.000419948	0.000314961	0.000209974	0.000734908	0.000419948	0.000104987	0.000314961	0.000104987	0	0.000104987	0
OTU183	Firmicutes	Paenibacillaceae	Paenibacillus	0.000314961	0.000944882	0.000524934	0.00136483	0.000524934	0.000419948	0.000209974	0	0	0	0.000104987	0
OTU1211	Chloroflexi	Roseiflexaceae	uncultured	0.00136483	0.000944882	0.000944882	0.000209974	0.000629921	0.000104987	0	0.000104987	0.000104987	0	0	0
OTU440	Chloroflexi	norank	norank	0.000734908	0.000629921	0.00167979	0.000524934	0.000314961	0	0	0.000419948	0.000104987	0.000104987	0	0
OTU79	Proteobacteria	Oxalobacteraceae	Massilia	0.000944882	0.000944882	0.000944882	0.000629921	0.000629921	0.000314961	0.000104987	0.000104987	0	0	0	0
OTU356	Acidobacteriota	uncultured	norank	0.000524934	0.000524934	0.00167979	0.000419948	0.000419948	0.000419948	0.000104987	0	0.000524934	0	0	0.000104987
OTU541	Proteobacteria	Burkholderiaceae	Ralstonia	0.000104987	0.000419948	0	0.00136483	0.00104987	0.00125984	0	0	0	0.000209974	0.000104987	0.000209974
OTU578	Proteobacteria	Rhizobiaceae	Allorhizobium-Neorhizobium-Pararhizobium-Rhizobium	0.000209974	0.000629921	0.000734908	0.00314961	0	0.000104987	0	0	0	0.000104987	0	0
OTU266	Proteobacteria	Comamonadaceae		0.000524934	0.000734908	0.000839895	0.000734908	0.00146982	0.000839895	0	0	0	0.000104987	0	0.000209974
OTU437	Gemmatimonadota	Gemmatimonadaceae	Gemmatimonas	0.000734908	0.00146982	0.00136483	0.000314961	0.000419948	0.000524934	0.000209974	0.000209974	0.000314961	0.000104987	0.000104987	0.000104987
OTU507	Proteobacteria	Enterobacteriaceae	Enterobacter	0.000314961	0.00115486	0.00104987	0.000524934	0.00272966	0.000629921	0	0	0	0	0	0
OTU368	Proteobacteria	Rhodanobacteraceae	Rhodanobacter	0.00125984	0.000419948	0.00262467	0.000839895	0.000314961	0.000629921	0.000104987	0.000104987	0.000209974	0	0	0
OTU442	Proteobacteria	Burkholderiaceae	Ralstonia	0.000419948	0	0.000734908	0.0024147	0.00125984	0.00178478	0	0	0.000104987	0	0	0
OTU796	Firmicutes	Bacillaceae	Bacillus	0.00220472	0.00167979	0.00104987	0.000104987	0.000839895	0.000839895	0	0.000104987	0	0	0	0
OTU554	Actinobacteriota	Micrococcaceae	Pseudarthrobacter	0.0015748	0.000944882	0.00146982	0.00136483	0.000524934	0.00104987	0	0	0	0	0	0
OTU523	Chloroflexi	Roseiflexaceae	uncultured	0.00178478	0.00125984	0.00146982	0.000419948	0.000629921	0.000419948	0.000104987	0.000524934	0.000419948	0.000314961	0	0
OTU359	Chloroflexi	Roseiflexaceae	uncultured	0.0015748	0.000944882	0.00314961	0.000314961	0.000839895	0.000419948	0	0.000209974	0	0	0	0
OTU436	Myxococcota	Haliangiaceae	Haliangium	0.00136483	0.00104987	0.00346457	0.000734908	0.000209974	0.000524934	0	0.000209974	0	0.000104987	0	0.000104987
OTU303	Proteobacteria	Enterobacteriaceae		0.000419948	0.00146982	0.000734908	0.00104987	0.00272966	0.00125984	0	0.000104987	0.000209974	0	0	0
OTU308	Actinobacteriota	Micrococcaceae	Arthrobacter	0.00167979	0.00209974	0.0015748	0.000734908	0.000944882	0.000314961	0.000209974	0.000104987	0.000314961	0	0.000104987	0.000209974
OTU288	Proteobacteria	Comamonadaceae	Acidovorax	0.0024147	0.00146982	0.0015748	0.00115486	0.00136483	0.000314961	0	0.000209974	0	0.000104987	0	0
OTU543	Proteobacteria	Sphingomonadaceae	Novosphingobium	0.00220472	0.00230971	0.00199475	0.000839895	0.000629921	0.000524934	0	0	0	0.000104987	0	0
OTU250	Proteobacteria	Rhizobiaceae	Allorhizobium-Neorhizobium-Pararhizobium-Rhizobium	0.00125984	0.0015748	0.00178478	0.00136483	0.00104987	0.000524934	0.000209974	0.000104987	0.000209974	0.000104987	0.000209974	0.000314961
OTU149	Actinobacteriota	Micrococcaceae	Pseudarthrobacter	0.0015748	0.00178478	0.00230971	0.000944882	0.000629921	0.00104987	0.000104987	0.000104987	0.000104987	0.000209974	0	0
OTU332	Actinobacteriota	Streptomycetaceae	Streptomyces	0.00146982	0.00419948	0.00136483	0.000419948	0.000629921	0.00115486	0	0	0	0	0	0
OTU503	Acidobacteriota	uncultured	norank	0.00167979	0.00188976	0.00188976	0.000734908	0.000419948	0.000839895	0.000419948	0.000629921	0.000314961	0.000104987	0.000104987	0.000209974
OTU124	Proteobacteria	Burkholderiaceae	Burkholderia-Caballeronia-Paraburkholderia	0.00136483	0.00199475	0.000629921	0.00178478	0.000104987	0.00199475	0.000524934	0.000314961	0.000104987	0.000104987	0.000314961	0.000209974
OTU445	Proteobacteria	Comamonadaceae		0.00178478	0.00272966	0.00115486	0.000629921	0.000629921	0.000629921	0.000524934	0.000524934	0.000209974	0.000209974	0	0.000419948
OTU659	Proteobacteria	Reyranellaceae	uncultured	0.00335958	0.00167979	0.00251968	0.000524934	0.000839895	0.000419948	0	0.000104987	0.000209974	0.000209974	0	0
OTU83	Proteobacteria	Burkholderiaceae	Ralstonia	0.000944882	0.000734908	0.000629921	0.00272966	0.00199475	0.00304462	0.000209974	0	0	0.000209974	0.000209974	0.000104987
OTU165	Firmicutes	Bacillaceae	Bacillus	0.000629921	0.00199475	0.00115486	0.00514436	0.00104987	0.00104987	0	0.000104987	0.000104987	0.000209974	0	0
OTU385	Proteobacteria	Rhodanobacteraceae	Rudaea	0.00272966	0.00104987	0.0039895	0.00104987	0.00104987	0.00167979	0	0	0	0	0	0
OTU244	Actinobacteriota	Micrococcaceae	Arthrobacter	0.00272966	0.00136483	0.00335958	0.00104987	0.00104987	0.00178478	0.000419948	0.000104987	0	0.000104987	0	0
OTU229	Bacteroidota	Chitinophagaceae	Niastella	0.00346457	0.00367454	0.00167979	0.000734908	0.000734908	0.000734908	0.000419948	0.000524934	0.000314961	0	0.000209974	0.000104987
OTU68	Proteobacteria	Erwiniaceae	Pantoea	0.000944882	0.00430446	0.00230971	0.0015748	0.00461942	0.000944882	0	0	0	0	0	0
OTU75	Proteobacteria	Rhodanobacteraceae	Dyella	0.00293963	0.00650919	0.00272966	0.00125984	0.000944882	0.00115486	0	0.000104987	0	0	0	0
OTU69	Actinobacteriota	Microbacteriaceae	Microbacterium	0.000524934	0.00209974	0.00104987	0.00671916	0.00125984	0.00419948	0	0	0	0.000104987	0	0
OTU169	Proteobacteria	Pseudomonadaceae	Pseudomonas	0.000419948	0.00493438	0.00913386	0.00125984	0.000734908	0.000419948	0	0.000209974	0.000104987	0.000209974	0.000104987	0
OTU71	Cyanobacteria	norank	norank	0.00325459	0.0039895	0.00545932	0.00146982	0.00178478	0.00188976	0.000734908	0.000314961	0.000314961	0	0.000104987	0.000209974
OTU104	Bacteroidota	Sphingobacteriaceae	Mucilaginibacter	0.00335958	0.00461942	0.00440945	0.00178478	0.00125984	0.00209974	0.000734908	0.000734908	0.000734908	0.000314961	0.000104987	0.000209974
OTU92	Proteobacteria	Moraxellaceae	Acinetobacter	0.000524934	0.000839895	0.000734908	0.00209974	0.0148031	0.00104987	0.000104987	0.000209974	0.000104987	0	0.00125984	0
OTU24	Proteobacteria	Burkholderiaceae	Ralstonia	0.00251968	0.00293963	0.00545932	0.0055643	0.00230971	0.00524934	0.000314961	0	0.000419948	0.000104987	0.000104987	0
OTU39	Proteobacteria	Burkholderiaceae	Burkholderia-Caballeronia-Paraburkholderia	0.00682415	0.00598425	0.00335958	0.00220472	0.00251968	0.00388451	0.000629921	0.000209974	0.000209974	0.000209974	0.000104987	0.000104987
OTU66	Actinobacteriota	Streptomycetaceae	Streptomyces	0.00430446	0.00818898	0.00503937	0.0024147	0.00209974	0.00335958	0.000314961	0.000209974	0.000104987	0	0	0.000314961
OTU67	Proteobacteria	Rhizobiaceae	Mesorhizobium	0.00650919	0.00377953	0.00503937	0.00524934	0.00346457	0.00493438	0.000104987	0	0.000209974	0.000209974	0	0
OTU65	Proteobacteria	Burkholderiaceae	Ralstonia	0.00209974	0.00125984	0.0024147	0.00566929	0.0110236	0.00514436	0.000314961	0.000629921	0.000839895	0.00188976	0.00136483	0.000839895
OTU157	Proteobacteria	Xanthobacteraceae	Bradyrhizobium	0.0187927	0.00608924	0.00419948	0.00209974	0.0015748	0.00199475	0	0	0	0	0	0
OTU16	Proteobacteria	Xanthomonadaceae	Stenotrophomonas	0.000734908	0.000734908	0.00283465	0.00283465	0.0214173	0.00220472	0.000104987	0.000104987	0.000839895	0.00136483	0.00178478	0.000104987
OTU56	Proteobacteria	Enterobacteriaceae		0.00146982	0.00377953	0.00419948	0.00629921	0.0137533	0.00451444	0.000209974	0	0.000839895	0.000209974	0.000314961	0.000209974
OTU86	Actinobacteriota	Micrococcaceae	Paenarthrobacter	0.00976378	0.0137533	0.0039895	0.00503937	0.00356955	0.00167979	0.00125984	0.000209974	0	0.000524934	0	0.000104987
OTU35	Actinobacteriota	Micrococcaceae	Sinomonas	0.00661417	0.0117585	0.0137533	0.00388451	0.00230971	0.00472441	0.000209974	0.000419948	0.000209974	0.000419948	0.000104987	0
OTU113	Proteobacteria	Sphingomonadaceae	Novosphingobium	0.0108136	0.00650919	0.0130184	0.00661417	0.00409449	0.0048294	0	0	0	0	0	0
OTU89	Actinobacteriota	Streptomycetaceae	Streptomyces	0.0154331	0.0127034	0.00839895	0.0039895	0.00325459	0.0048294	0	0.000209974	0.000104987	0.000209974	0.000104987	0.000209974
OTU22	Proteobacteria	Xanthobacteraceae	Bradyrhizobium	0.0155381	0.0115486	0.0109186	0.00356955	0.00619423	0.0055643	0.000314961	0.000839895	0.000734908	0.000524934	0.000104987	0.000209974
OTU57	Actinobacteriota	Streptomycetaceae	Streptomyces	0.0190026	0.0173228	0.00608924	0.00440945	0.00346457	0.00409449	0.000209974	0.000629921	0.000524934	0.000209974	0.000839895	0.000104987
OTU49	Actinobacteriota	Micrococcaceae	Paenarthrobacter	0.0207874	0.0290814	0.0113386	0.0140682	0.00892388	0.00871391	0.000419948	0.000314961	0.000209974	0.000314961	0.000419948	0.000209974
OTU23	Proteobacteria	Burkholderiaceae	Burkholderia-Caballeronia-Paraburkholderia	0.00839895	0.0211024	0.0274016	0.0250919	0.00913386	0.0207874	0.00136483	0.00104987	0.000419948	0.00125984	0.00125984	0.0015748
OTU18	Proteobacteria	Rhizobiaceae	Allorhizobium-Neorhizobium-Pararhizobium-Rhizobium	0.0171129	0.0256168	0.0272966	0.0181627	0.0134383	0.0144882	0.000524934	0.000419948	0.000734908	0.000734908	0	0.000524934
OTU2	Actinobacteriota	Micrococcaceae	Arthrobacter	0.0299213	0.0228871	0.0271916	0.0146982	0.00965879	0.0110236	0.00577428	0.0015748	0.00566929	0.00335958	0.00167979	0.00755906
OTU21	Firmicutes	Bacillaceae	Bacillus	0.127769	0.0387402	0.0309711	0.0215223	0.0371654	0.0267717	0.000419948	0.000314961	0	0.000524934	0	0.000104987
OTU14	Actinobacteriota	Micrococcaceae	Pseudarthrobacter	0.0687664	0.0515486	0.072231	0.0439895	0.0290814	0.0364304	0.00230971	0.00209974	0.00167979	0.00220472	0.00272966	0.00220472
OTU8	Proteobacteria	Enterobacteriaceae	Enterobacter	0.0177428	0.113911	0.0430446	0.0447244	0.279895	0.0491339	0	0	0	0	0.000104987	0
OTU1	Proteobacteria	Burkholderiaceae	Ralstonia	0.0742257	0.0566929	0.0831496	0.414698	0.213753	0.408714	0	0	0.000104987	0.000209974	0.000944882	0.000419948

## Sheet: Fig.3D
ID	phylum	family	genus	Rh1.1	Rh1.2	Rh1.3	Rh1.4	Rh1.5	Rh1.6	Rh3.1	Rh3.2	Rh3.3	Rh3.4	Rh3.5	Rh3.6
OTU1004	Proteobacteria	Sphingomonadaceae	Novosphingobium	0.000108085	0	0	0	0	0	0	0.000324254	0.0014051	0.00216169	0.0014051	0.000324254
OTU101	Chloroflexi	norank	norank	0	0	0	0	0	0	0	0.000540424	0.000216169	0.000216169	0.000108085	0.00270212
OTU1017	Proteobacteria	Labraceae	Labrys	0	0	0	0	0	0.000108085	0.000324254	0.000108085	0.000540424	0.00162127	0.00194553	0.000864678
OTU103	Chloroflexi	Ktedonobacteraceae	JG30a-KF-32	0	0	0	0	0	0	0.000864678	0.000864678	0.000432339	0.000108085	0.000216169	0.00118893
OTU1048	Proteobacteria	Oxalobacteraceae	Herbaspirillum	0	0	0	0	0	0	0.000324254	0.000432339	0.000540424	0.00108085	0.000216169	0.000324254
OTU1056	Proteobacteria	Burkholderiaceae	Ralstonia	0	0	0.000108085	0	0	0	0.000216169	0.000216169	0.000108085	0.000864678	0.000864678	0
OTU106	Bacteroidota	Sphingobacteriaceae	Mucilaginibacter	0	0	0	0	0	0	0.000864678	0.000972763	0.000972763	0.000324254	0	0.00205361
OTU11	Firmicutes	Bacillaceae	Bacillus	0.000648508	0.000756593	0.000540424	0.000432339	0.000648508	0.000324254	0.0142672	0.00745785	0.00670125	0.0189148	0.0121055	0.0156723
OTU1101	Proteobacteria	Burkholderiaceae	Ralstonia	0	0	0	0.000108085	0	0	0.000972763	0.000432339	0.000540424	0.00108085	0.000972763	0.000324254
OTU111	Chloroflexi	Ktedonobacteraceae		0	0	0	0	0	0	0.000324254	0.000648508	0.000216169	0.000216169	0	0.000756593
OTU1132	Proteobacteria	Burkholderiaceae	Burkholderia-Caballeronia-Paraburkholderia	0	0	0	0	0	0	0.000864678	0.000108085	0.000648508	0.000540424	0.000108085	0.00183744
OTU1159	Proteobacteria	Rhodanobacteraceae	Rhodanobacter	0.000108085	0	0.000108085	0.000108085	0	0	0.000648508	0.00129702	0.000648508	0.000324254	0.000216169	0.000108085
OTU116	Actinobacteriota	Intrasporangiaceae	Terrabacter	0.000108085	0	0	0	0	0	0.00151319	0.00162127	0.000540424	0.00118893	0.000756593	0.00108085
OTU118	Actinobacteriota	Solirubrobacteraceae	Conexibacter	0	0	0	0	0	0	0.000648508	0.00108085	0.000324254	0.000216169	0.000216169	0.000432339
OTU1189	Proteobacteria	Beijerinckiaceae	Methylobacterium-Methylorubrum	0	0	0	0	0	0	0.000864678	0.0014051	0	0	0.000432339	0.000432339
OTU12	Actinobacteriota	Micrococcaceae	Pseudarthrobacter	0	0	0	0	0	0	0.137268	0.0691742	0.138565	0.0651751	0.0457198	0.147536
OTU1204	Proteobacteria	norank	norank	0	0	0	0	0	0	0.000540424	0.000864678	0.000216169	0	0.000216169	0.00118893
OTU121	Actinobacteriota	Intrasporangiaceae	Lapillicoccus	0	0.000216169	0.000108085	0	0	0	0.000540424	0.00129702	0.000648508	0.000432339	0.000540424	0.000864678
OTU1212	Actinobacteriota	uncultured	norank	0	0	0	0	0	0	0.000216169	0.000648508	0.000108085	0.000108085	0.000216169	0.000756593
OTU122	Chloroflexi	Ktedonobacteraceae	HSB OF53-F07	0.000324254	0.000108085	0.000216169	0	0.000108085	0	0.000864678	0.00226978	0.000108085	0.000108085	0.000216169	0.00183744
OTU1229	Armatimonadota	Chthonomonadaceae	Chthonomonas	0	0.000108085	0	0	0	0	0.000648508	0.000324254	0.000648508	0.000216169	0.000216169	0.000324254
OTU125	Actinobacteriota	Streptomycetaceae	Kitasatospora	0	0	0	0	0	0	0.0028102	0.00118893	0.00129702	0.000756593	0.000648508	0.00335063
OTU127	Chloroflexi	norank	norank	0	0	0	0	0	0	0.000540424	0.000648508	0.000108085	0.000108085	0.000216169	0.000540424
OTU128	Actinobacteriota	Pseudonocardiaceae	Crossiella	0	0	0	0	0	0	0.000324254	0.000648508	0.000756593	0.000324254	0.000432339	0.000756593
OTU1289	Chloroflexi	Ktedonobacteraceae	2023-02-21	0	0	0	0	0	0	0.000108085	0.000432339	0.000108085	0	0.000432339	0.000432339
OTU13	Proteobacteria	Burkholderiaceae	Burkholderia-Caballeronia-Paraburkholderia	0	0	0	0.000108085	0	0	0.0223735	0.019131	0.0348033	0.0198876	0.0104842	0.0276697
OTU136	Proteobacteria	SC-I-84	norank	0.000108085	0	0	0.000108085	0	0	0	0.00129702	0.000324254	0.000324254	0.000216169	0.000540424
OTU141	Proteobacteria	Burkholderiaceae	Burkholderia-Caballeronia-Paraburkholderia	0	0	0	0	0	0	0.00194553	0.00183744	0.000864678	0.000540424	0.000324254	0.00270212
OTU144	Actinobacteriota	Solirubrobacteraceae	Conexibacter	0	0	0	0	0	0	0.000216169	0.000432339	0.000216169	0	0.000324254	0.000972763
OTU1444	Proteobacteria	Rhodanobacteraceae	Chujaibacter	0	0	0	0	0	0	0.000108085	0.000324254	0.000216169	0.000108085	0.000108085	0.000432339
OTU147	Proteobacteria	Erwiniaceae	Pantoea	0	0.000108085	0	0	0	0	0.000108085	0.000756593	0.000864678	0.00129702	0.000756593	0.000216169
OTU1478	Myxococcota	Myxococcaceae	Myxococcus	0	0	0.000108085	0	0	0	0.000108085	0.000324254	0.000108085	0.000756593	0.000324254	0.000108085
OTU15	Proteobacteria	Burkholderiaceae	Ralstonia	0	0	0	0	0	0	0.00291829	0.00226978	0.00399914	0.00983571	0.00940337	0.00151319
OTU152	Cyanobacteria	Coleofasciculaceae	Microcoleus SAG 1449-1a	0	0.000324254	0.000216169	0.000324254	0.000108085	0.000540424	0.00248595	0.00237786	0.00129702	0.000972763	0.000432339	0.0107004
OTU1526	Proteobacteria	Caulobacteraceae	uncultured	0	0	0	0	0	0	0.000432339	0.000324254	0.000216169	0	0.000216169	0.000216169
OTU1531	Proteobacteria	Caulobacteraceae	uncultured	0	0.000108085	0.000216169	0.000108085	0	0	0.000864678	0.000540424	0.000324254	0.000216169	0.000324254	0.000756593
OTU1569	Proteobacteria	Burkholderiaceae	Ralstonia	0.000108085	0	0	0	0	0	0.000324254	0.000216169	0.000108085	0.000324254	0.00108085	0.000108085
OTU159	Proteobacteria	Unknown Family	Acidibacter	0.000108085	0	0.000216169	0	0	0.000108085	0.00162127	0.00162127	0.00259403	0.000216169	0.000108085	0.0028102
OTU1593	Bacteroidota	Chitinophagaceae	Chitinophaga	0.000108085	0	0	0	0	0	0.000216169	0.000216169	0	0.00226978	0.00118893	0.000108085
OTU163	Actinobacteriota	Catenulisporaceae	Catenulispora	0	0	0	0	0	0	0.000756593	0.000216169	0.000540424	0.000108085	0.000108085	0.000648508
OTU17	Proteobacteria	Enterobacteriaceae	Enterobacter	0.000108085	0.000324254	0.000108085	0.000216169	0.00172936	0.000324254	0.01016	0.0256161	0.095655	0.0301556	0.0312365	0.0121055
OTU174	Firmicutes	Bacillaceae	Bacillus	0	0	0.000108085	0	0	0	0.000216169	0.00118893	0.000324254	0.000216169	0	0.000432339
OTU178	WPS-2	norank	norank	0	0	0	0	0	0	0.000648508	0.000108085	0.000432339	0.000108085	0	0.00129702
OTU181	WPS-2	norank	norank	0	0	0	0	0	0	0.000540424	0.000648508	0.000108085	0.000108085	0.000108085	0.000648508
OTU1832	Proteobacteria	Comamonadaceae	Rhizobacter	0	0	0	0	0	0	0.000108085	0.000756593	0.000216169	0.000324254	0.000324254	0.000108085
OTU184	Proteobacteria	Burkholderiaceae	Ralstonia	0	0	0	0.000108085	0	0	0.0028102	0.00108085	0.00226978	0.00680934	0.0110246	0.00324254
OTU188	Actinobacteriota	Catenulisporaceae	Catenulispora	0	0	0	0	0	0	0.000540424	0.000540424	0.000216169	0.000324254	0.000108085	0.000756593
OTU190	Acidobacteriota	Holophagaceae		0.000540424	0.000540424	0	0	0	0.000216169	0.000756593	0.00172936	0.000540424	0.000756593	0.000432339	0.00270212
OTU191	Actinobacteriota	Mycobacteriaceae	Mycobacterium	0	0.000216169	0.000324254	0	0	0.000108085	0.000756593	0.000648508	0.000432339	0.000108085	0.000432339	0.00129702
OTU1931	Proteobacteria	Burkholderiaceae	Ralstonia	0	0	0	0.000108085	0	0	0.000108085	0	0.000108085	0.000432339	0.00118893	0.000540424
OTU1983	Bacteroidota	Chitinophagaceae	Puia	0	0	0	0	0	0.000108085	0.000432339	0.000324254	0.000432339	0.000540424	0	0.000972763
OTU2093	Cyanobacteria	Coleofasciculaceae	uncultured	0	0	0	0	0	0	0.000108085	0.000432339	0.000216169	0.000108085	0.000108085	0.000648508
OTU2155	Proteobacteria	Rhizobiaceae	Ochrobactrum	0	0	0	0	0	0	0.000108085	0.000216169	0.000108085	0.000648508	0.000756593	0.000108085
OTU218	Actinobacteriota	Nocardiaceae	Rhodococcus	0	0.000108085	0	0	0	0	0.000864678	0	0	0.000540424	0.000216169	0.00108085
OTU220	Nitrospirota	Nitrospiraceae	Nitrospira	0	0	0.000108085	0	0	0	0.000972763	0.000756593	0.000432339	0.000108085	0.000324254	0.000648508
OTU222	Proteobacteria	Oxalobacteraceae	Massilia	0	0	0	0	0	0	0.000324254	0.000324254	0.000324254	0.000108085	0	0.000432339
OTU233	Bacteroidota	Sphingobacteriaceae	Mucilaginibacter	0	0.000108085	0	0	0	0	0.000216169	0.000216169	0.000216169	0.000216169	0.000216169	0.000324254
OTU247	Acidobacteriota	Acidobacteriaceae (Subgroup 1)		0.000216169	0.000108085	0.000432339	0	0.000108085	0.000108085	0.00129702	0.00194553	0.000972763	0.000216169	0.000432339	0.000756593
OTU248	Actinobacteriota	Streptomycetaceae	Kitasatospora	0	0	0	0	0	0	0.00108085	0.000540424	0.000648508	0.000324254	0.000108085	0.00226978
OTU25	Proteobacteria	Burkholderiaceae	Burkholderia-Caballeronia-Paraburkholderia	0	0	0	0	0	0	0.0335063	0.0375054	0.0694985	0.0530696	0.0275616	0.044639
OTU261	Firmicutes	Planococcaceae	Sporosarcina	0	0	0	0	0	0	0.000432339	0.00129702	0	0.000216169	0.000108085	0.000324254
OTU262	Proteobacteria	Enterobacteriaceae	Enterobacter	0	0	0	0	0	0	0.000540424	0.000756593	0.00594466	0.00108085	0.00172936	0
OTU27	Actinobacteriota	Micrococcaceae	Paenarthrobacter	0.00118893	0.0014051	0.000432339	0.000432339	0.000324254	0.000216169	0.0129702	0.00551232	0.00378297	0.00626891	0.00367488	0.00529615
OTU270	Proteobacteria	Oxalobacteraceae	Massilia	0	0	0	0	0	0	0.000216169	0.000540424	0.000216169	0.000432339	0.000108085	0.000216169
OTU274	Actinobacteriota	Microbacteriaceae	Microbacterium	0.000216169	0.000216169	0.000108085	0	0.000324254	0.000108085	0.00108085	0.00118893	0.00172936	0.00540424	0.00389105	0.0014051
OTU278	Chloroflexi	Ktedonobacteraceae	2023-02-21	0	0	0	0	0	0	0.000540424	0.000648508	0	0.000108085	0.000108085	0.000756593
OTU28	Firmicutes	Bacillaceae	Bacillus	0	0	0	0	0	0	0.0151319	0.0486381	0.012754	0.00583658	0.00670125	0.00529615
OTU284	Proteobacteria	Rhizobiaceae	Allorhizobium-Neorhizobium-Pararhizobium-Rhizobium	0	0	0	0	0	0	0.000108085	0	0	0.00540424	0.00399914	0.000216169
OTU292	Actinobacteriota	Nocardioidaceae	Nocardioides	0	0	0	0	0	0	0.000864678	0.00118893	0.000540424	0	0.000108085	0.000324254
OTU30	Proteobacteria	Rhizobiaceae	Allorhizobium-Neorhizobium-Pararhizobium-Rhizobium	0	0	0	0	0	0	0.0451794	0.0368569	0.0424773	0.0473411	0.0321012	0.0287505
OTU304	Proteobacteria	Rhodanobacteraceae	Rudaea	0	0	0	0	0	0	0.000432339	0.000540424	0.000324254	0.000324254	0	0.000216169
OTU305	Chloroflexi	Ktedonobacteraceae	G12-WMSP1	0	0.000108085	0.000324254	0	0	0	0.000432339	0.000972763	0.000540424	0.000324254	0.000432339	0.000864678
OTU31	Firmicutes	Bacillaceae	Bacillus	0	0	0	0	0	0	0.00389105	0.00713359	0.00345871	0.0049719	0.00313446	0.00540424
OTU316	Chloroflexi	Ktedonobacteraceae		0	0	0	0.000108085	0	0	0.000324254	0.000864678	0.000216169	0.000108085	0.000108085	0.000216169
OTU317	Proteobacteria	Burkholderiaceae	Burkholderia-Caballeronia-Paraburkholderia	0.000216169	0.000108085	0.000108085	0	0.000108085	0.000216169	0.00205361	0.000756593	0.00194553	0.00172936	0.00183744	0.00216169
OTU324	Proteobacteria	Sphingomonadaceae	Sphingomonas	0	0	0	0	0	0	0.000216169	0.000540424	0.000324254	0.000108085	0.000864678	0.000324254
OTU34	Actinobacteriota	Solirubrobacteraceae	Conexibacter	0.000108085	0.000216169	0	0	0	0	0.00183744	0.00226978	0.00183744	0.000540424	0.000432339	0.00172936
OTU347	Chloroflexi	norank	norank	0	0	0	0	0	0	0.000216169	0.000324254	0.000216169	0.000216169	0.000108085	0.00151319
OTU354	Proteobacteria	Caulobacteraceae	Phenylobacterium	0	0	0.000108085	0.000108085	0.000216169	0	0.00270212	0.00464764	0.00324254	0.00194553	0.00162127	0.00302637
OTU396	Planctomycetota	WD2101 soil group	norank	0	0.000108085	0.000216169	0	0	0.000108085	0.000540424	0.00118893	0.000432339	0.000432339	0.000324254	0.000756593
OTU40	Actinobacteriota	Streptomycetaceae	Streptomyces	0	0	0.000216169	0	0	0	0.0169693	0.0105923	0.00799827	0.00507998	0.00410722	0.0113489
OTU403	Proteobacteria	Caulobacteraceae	uncultured	0	0.000108085	0.000108085	0	0	0	0.00162127	0.00162127	0.00129702	0.000540424	0.000108085	0.00194553
OTU407	Proteobacteria	Burkholderiaceae	Burkholderia-Caballeronia-Paraburkholderia	0.000108085	0.000324254	0.000216169	0.000108085	0	0	0.000432339	0.000972763	0.000972763	0.000324254	0.000108085	0.000648508
OTU422	Firmicutes	Planococcaceae	Lysinibacillus	0	0	0	0	0.000108085	0	0.000216169	0.000540424	0.000108085	0.000648508	0.000108085	0.000432339
OTU427	Proteobacteria	Comamonadaceae	Ramlibacter	0.000108085	0	0	0	0	0	0.000864678	0.00129702	0.000648508	0.000540424	0.000540424	0.000648508
OTU43	Proteobacteria	Rhodanobacteraceae	Dyella	0.000108085	0.000540424	0.000324254	0.000216169	0.000216169	0.000108085	0.0109166	0.00853869	0.00799827	0.00432339	0.0028102	0.0176178
OTU430	Planctomycetota	Isosphaeraceae	uncultured	0	0	0	0.000108085	0	0	0	0.000108085	0.000324254	0.000108085	0.000108085	0.00151319
OTU439	Proteobacteria	Burkholderiaceae	Ralstonia	0	0	0	0	0	0	0.000216169	0.000432339	0.000864678	0.000324254	0.000540424	0.000216169
OTU441	Proteobacteria	Rhizobiaceae	Mesorhizobium	0.000108085	0	0.000108085	0	0.000108085	0	0.00367488	0.00324254	0.0028102	0.00151319	0.000864678	0.00183744
OTU446	Proteobacteria	Methylophilaceae	uncultured	0	0	0	0	0	0	0.000324254	0.000648508	0.000216169	0.000324254	0.000324254	0.000108085
OTU45	Actinobacteriota	Micrococcaceae	Sinomonas	0	0.000108085	0	0	0	0	0.0157804	0.0131863	0.0129702	0.00972763	0.00756593	0.0135106
OTU450	Proteobacteria	Burkholderiaceae	Ralstonia	0	0	0	0	0	0	0.000432339	0.000540424	0.000432339	0.00108085	0.000540424	0.000864678
OTU454	Firmicutes	Bacillaceae	Bacillus	0	0	0	0	0	0	0.000324254	0.00216169	0.000216169	0.000216169	0	0.000108085
OTU46	Proteobacteria	Xanthobacteraceae	Bradyrhizobium	0	0	0	0	0	0	0.0252918	0.0384782	0.0201038	0.00886295	0.00843061	0.0128621
OTU460	Proteobacteria	Burkholderiaceae	Burkholderia-Caballeronia-Paraburkholderia	0	0	0	0	0	0.000108085	0.000108085	0.000324254	0.000432339	0.000432339	0.000432339	0.000108085
OTU464	Acidobacteriota	Acidobacteriaceae (Subgroup 1)	Granulicella	0.000108085	0.000324254	0	0	0.000108085	0	0.000540424	0.000540424	0.000648508	0.000756593	0	0.000756593
OTU481	Acidobacteriota	uncultured	norank	0	0	0	0	0	0	0.000324254	0.000432339	0.000432339	0.000216169	0.000108085	0.000540424
OTU482	Bacteroidota	Chitinophagaceae	Puia	0	0	0.000108085	0	0	0	0.000324254	0.00129702	0.000216169	0.000324254	0	0.0028102
OTU487	Bacteroidota	Chitinophagaceae	Chitinophaga	0.000108085	0.000108085	0.000216169	0.000864678	0.000108085	0	0.000216169	0.000324254	0.000540424	0.00399914	0.00324254	0.000540424
OTU498	Acidobacteriota	Bryobacteraceae	Bryobacter	0.000108085	0.000108085	0	0	0	0	0.000108085	0.000324254	0.000432339	0.000324254	0.000216169	0.000324254
OTU5	Proteobacteria	Rhizobiaceae	Allorhizobium-Neorhizobium-Pararhizobium-Rhizobium	0	0.000108085	0.000108085	0	0.000216169	0.000216169	0.00594466	0.00453956	0.00562041	0.00464764	0.00399914	0.00324254
OTU50	Firmicutes	Paenibacillaceae	Paenibacillus	0.000108085	0.000216169	0.000432339	0.000216169	0	0.000216169	0.00702551	0.0035668	0.00399914	0.00410722	0.0014051	0.00745785
OTU501	Bacteroidota	Weeksellaceae	Chryseobacterium	0	0.000108085	0	0.000108085	0.000108085	0	0.000216169	0.000216169	0.000864678	0.00464764	0.00378297	0.000108085
OTU54	Chloroflexi	JG30-KF-AS9	norank	0	0	0.000108085	0	0	0	0.000108085	0.000540424	0.000108085	0.000108085	0.000216169	0.000648508
OTU544	Proteobacteria	Enterobacteriaceae	Klebsiella	0	0	0	0	0	0	0	0.000324254	0.000324254	0.000216169	0.000324254	0.000324254
OTU549	WPS-2	norank	norank	0	0	0	0	0	0	0.000108085	0.000864678	0.000108085	0.000216169	0.000324254	0.000216169
OTU55	Proteobacteria	Burkholderiaceae	Ralstonia	0	0	0	0	0	0	0.00929529	0.00475573	0.00767402	0.0207523	0.0117812	0.006377
OTU558	Acidobacteriota	Koribacteraceae	Candidatus Koribacter	0	0.000216169	0	0.000108085	0	0	0.000756593	0.000864678	0.00108085	0.000216169	0.000324254	0.000216169
OTU566	Proteobacteria	Comamonadaceae	uncultured	0	0	0	0	0	0	0.000648508	0.000756593	0.000324254	0	0	0.000324254
OTU58	Proteobacteria	Beijerinckiaceae	Methylobacterium-Methylorubrum	0	0	0	0	0	0	0.00151319	0.00313446	0.0014051	0.000540424	0.000540424	0.00172936
OTU583	WPS-2	norank	norank	0	0.000108085	0	0	0	0	0.000756593	0.000648508	0.000540424	0.000216169	0.000108085	0.000324254
OTU589	Proteobacteria	Enterobacteriaceae	Klebsiella	0	0	0	0	0	0	0.000108085	0.000432339	0.000432339	0.000108085	0.000432339	0.000216169
OTU59	Proteobacteria	Caulobacteraceae	Asticcacaulis	0	0	0	0	0	0	0.000324254	0.000648508	0.000324254	0.000864678	0.000216169	0.00162127
OTU597	Bacteroidota	Chitinophagaceae	Puia	0	0.000108085	0.000108085	0	0	0	0.000432339	0.000972763	0.000648508	0.000432339	0.000540424	0.000432339
OTU601	Proteobacteria	Comamonadaceae	Variovorax	0	0	0	0	0	0	0.000216169	0.000432339	0.000324254	0.000216169	0.000324254	0.000432339
OTU618	Proteobacteria	Burkholderiaceae	Ralstonia	0	0	0	0	0	0	0.000756593	0.000648508	0.0014051	0.00259403	0.00205361	0.00162127
OTU641	Proteobacteria	Oxalobacteraceae	Noviherbaspirillum	0.000108085	0	0	0	0.000108085	0	0.000324254	0.000432339	0.000108085	0.000216169	0.000108085	0.000756593
OTU670	Proteobacteria	Burkholderiaceae	Burkholderia-Caballeronia-Paraburkholderia	0	0	0	0	0	0	0.00194553	0.00108085	0.000648508	0.000864678	0.000864678	0.00108085
OTU674	Proteobacteria	norank	norank	0	0.000216169	0	0	0	0	0.000432339	0.000216169	0.000108085	0	0.000216169	0.00183744
OTU676	Bacteroidota	Chitinophagaceae	Ferruginibacter	0	0.000108085	0	0.000216169	0	0	0.000864678	0.00108085	0.00118893	0.000108085	0.000216169	0.00162127
OTU681	Proteobacteria	Rhizobiaceae	Allorhizobium-Neorhizobium-Pararhizobium-Rhizobium	0	0	0	0	0	0	0.000432339	0.000540424	0.000216169	0.000432339	0.000432339	0.000432339
OTU7	Proteobacteria	Burkholderiaceae	Ralstonia	0	0	0	0	0	0	0.0757674	0.0483139	0.0704712	0.358301	0.487678	0.0719844
OTU700	Actinobacteriota	Streptomycetaceae	Streptomyces	0.000216169	0	0	0.000108085	0	0.000108085	0.000756593	0.000756593	0.00129702	0.000432339	0.000324254	0.000432339
OTU72	Proteobacteria	Rhizobiaceae	Mesorhizobium	0.000432339	0.000216169	0.000216169	0.000216169	0	0.000108085	0.00410722	0.00626891	0.00626891	0.00572849	0.00453956	0.00248595
OTU720	Proteobacteria	Burkholderiaceae	Ralstonia	0	0.000108085	0.000108085	0	0.000108085	0.000432339	0.000324254	0.000972763	0.00118893	0.000432339	0.000540424	0.000432339
OTU736	Acidobacteriota	uncultured	norank	0	0	0	0	0	0	0.000864678	0.00194553	0.000540424	0.000324254	0.000108085	0.00118893
OTU74	Chloroflexi	Ktedonobacteraceae	HSB OF53-F07	0	0	0	0	0	0	0.000648508	0.000648508	0.000216169	0.000216169	0.000108085	0.000972763
OTU752	Chloroflexi	JG30-KF-AS9	norank	0	0	0	0	0	0	0.000108085	0.000756593	0.000108085	0.000324254	0	0.000756593
OTU756	Chloroflexi	Ktedonobacteraceae	Thermosporothrix	0	0	0	0	0	0	0.000432339	0.000432339	0	0.000432339	0	0.000540424
OTU77	Chloroflexi	norank	norank	0.000324254	0	0.000108085	0	0	0	0.000324254	0.00151319	0.000216169	0	0.000324254	0.0014051
OTU770	Planctomycetota	Isosphaeraceae	Tundrisphaera	0	0.000108085	0	0	0	0	0.000864678	0.000324254	0.000432339	0.000216169	0	0.000108085
OTU801	Proteobacteria	Rhizobiaceae	Allorhizobium-Neorhizobium-Pararhizobium-Rhizobium	0	0	0	0	0	0.000108085	0.000648508	0.00151319	0.00108085	0.00194553	0.00259403	0.00118893
OTU807	Acidobacteriota	Bryobacteraceae	Bryobacter	0	0	0	0	0	0	0.00108085	0.000756593	0.000864678	0.000216169	0.000216169	0.000108085
OTU81	Chloroflexi	Ktedonobacteraceae		0	0	0	0	0	0.000108085	0.000108085	0.000864678	0.000108085	0.000324254	0	0.000540424
OTU813	Proteobacteria	norank	norank	0.000108085	0	0	0	0	0	0.000648508	0.000540424	0.000648508	0	0	0.000540424
OTU84	Bacteroidota	Sphingobacteriaceae	Mucilaginibacter	0	0.000108085	0	0.000108085	0	0	0.00345871	0.00324254	0.0028102	0.00108085	0.00108085	0.00335063
OTU85	Proteobacteria	Sphingomonadaceae	Sphingomonas	0.000108085	0.000108085	0	0	0.000108085	0.000216169	0.000540424	0.000432339	0.000216169	0.000108085	0.000756593	0.000972763
OTU855	Chloroflexi	norank	norank	0	0	0	0	0	0	0.000648508	0.000648508	0.000864678	0.000216169	0.000108085	0.000540424
OTU87	Chloroflexi	Ktedonobacteraceae	JG30a-KF-32	0.000108085	0	0	0	0	0	0.000756593	0.000648508	0.000324254	0	0.000216169	0.000324254
OTU892	Firmicutes	Bacillaceae	Bacillus	0	0	0	0	0	0	0.000216169	0.0014051	0.000108085	0	0.000756593	0
OTU93	Proteobacteria	Burkholderiaceae	Ralstonia	0	0	0.000216169	0	0	0	0.000540424	0.000324254	0.000108085	0.000648508	0.000432339	0.000432339
OTU94	Actinobacteriota	Streptomycetaceae	Streptomyces	0.000108085	0.000108085	0.000324254	0	0	0	0.00129702	0.00108085	0.000756593	0.00108085	0.00151319	0.00118893
OTU940	Proteobacteria	Xanthobacteraceae	Rhodoplanes	0	0	0	0	0	0	0	0.000216169	0.000324254	0.000108085	0.000324254	0.000540424
OTU95	Cyanobacteria	norank	norank	0.000108085	0.000108085	0	0.000108085	0	0	0.00670125	0.00335063	0.00118893	0.00108085	0.00129702	0.00464764
OTU96	Acidobacteriota	uncultured	norank	0	0	0.000108085	0.000108085	0	0	0.000864678	0.00291829	0.00216169	0.000864678	0.000648508	0.00237786
OTU994	Actinobacteriota	Frankiaceae	Jatrophihabitans	0	0	0	0	0	0	0.000324254	0.000432339	0.000324254	0.000216169	0.000108085	0.000108085
OTU996	Proteobacteria	Acetobacteraceae	uncultured	0	0	0	0	0	0	0.000324254	0.000756593	0.000864678	0	0	0.000216169
OTU997	Verrucomicrobiota	Opitutaceae	Opitutus	0.000108085	0	0	0	0.000108085	0	0.000432339	0.000540424	0.000216169	0.000216169	0.000108085	0.000540424

## Sheet: Fig.4A
Regime	Inhibition
Rotation	62.8571
Rotation	71.4286
Rotation	65.7143
Monocropping	45.7143
Monocropping	28.5714
Monocropping	34.2857

## Sheet: Fig.4B
Regime	Inhibition
Rotation	40
Rotation	35.7143
Rotation	44.2857
Monocropping	14.2857
Monocropping	22.8571
Monocropping	22.8571

[truncated: 14 more sheets: Fig.4C, Fig.4D, Fig.4E, Fig.4F, Fig.5B, Fig.5D, Fig.5F, Fig.5H, Extended Data Fig. 2, Extended Data Fig. 3, Extended Data Fig. 4, Extended Data Fig. 5, Extended Data Fig. 8, Extended Data Fig. 9]
